# Supplementary material for: Evolutionary Rate Heterogeneity and Functional Divergence of Orthologous Genes in Pyrus
Source: Biomolecules. 2019 Sep 16;9(9):490. doi: 10.3390/biom9090490 (PMC6770726; doi:10.3390/biom9090490)
Supplement: Supplementary file 1 [file biomolecules-09-00490-s001.zip]

Archive with 10 entries (9 files):
- biomolecules-522349-supplementary/
- biomolecules-522349-supplementary/Figure S1-6.pdf
- biomolecules-522349-supplementary/Table S1.xlsx
- biomolecules-522349-supplementary/Table S2.xlsx
- biomolecules-522349-supplementary/Table S3.xlsx
- biomolecules-522349-supplementary/Table S4.xlsx
- biomolecules-522349-supplementary/Table S5.xlsx
- biomolecules-522349-supplementary/Table S6.xlsx
- biomolecules-522349-supplementary/Table S7.xlsx
- biomolecules-522349-supplementary/Table S8.xlsx
