# Supplementary material for: Evolutionary Rate Heterogeneity and Functional Divergence of Orthologous Genes in Pyrus
Source: Biomolecules. 2019 Sep 16;9(9):490. doi: 10.3390/biom9090490 (PMC6770726; doi:10.3390/biom9090490)
Supplement: Supplementary file 1 [file biomolecules-09-00490-s001.zip › biomolecules-522349-supplementary/Table S1.xlsx]

## Sheet: Sheet1
Table S1 Features of Ka/Ks in 6064 orthologs between Pyrus bretschneideri and Pyrus communis.
Ka/Ks	Ka/Ks (NA)	Ka/Ks=0	0<Ka/Ks<1	Ka/Ks=1	Ka/Ks>1	total
Number	195	281	5460	0	323	6064
NA:not availabel
