# Supplementary material for: Evolutionary Rate Heterogeneity and Functional Divergence of Orthologous Genes in Pyrus
Source: Biomolecules. 2019 Sep 16;9(9):490. doi: 10.3390/biom9090490 (PMC6770726; doi:10.3390/biom9090490)
Supplement: Supplementary file 1 [file biomolecules-09-00490-s001.zip › biomolecules-522349-supplementary/Table S2.xlsx]

## Sheet: Sheet1
Table S2 Evolutionary rates for 6064 orthologs between Pyrus bretschneideri and Pyrus communis.
	Ka	Ks	Ka / Ks
Mean (SD)	0.011 (0.000)	0.019 (0.000)	0.271 (0.002)
Range	0-0.15	0-0.30	0-10.16
