# Supplementary material for: Evolutionary Rate Heterogeneity and Functional Divergence of Orthologous Genes in Pyrus
Source: Biomolecules. 2019 Sep 16;9(9):490. doi: 10.3390/biom9090490 (PMC6770726; doi:10.3390/biom9090490)
Supplement: Supplementary file 1 [file biomolecules-09-00490-s001.zip › biomolecules-522349-supplementary/Table S3.xlsx]

## Sheet: Sheet1
Table S3 Comparisons between positively selected genes (PSGs) and negatively selected genes (NSGs) in Pyrus bretschneideri
Variable	PSGsa	NSGsa	Pb
Ka	0.013±0.0083	0.0081±0.0035	<E–20
Ks	0.0105±0.0076	0.0276±0.0026	<E–20
Ka/Ks	1.238±0.254	0.0293±0.0041	<E–20
Gene length (bp)	1255.88±348	2352.33±537	<E–20
Exon length (bp)	160.773±59.3	132.007±24	<E–20
Exon number	1.917±1.1	2.903±3.1	<E–20
GC content	0.4678±0.053	0.4648±0.031	<E–20
a Mean±SD.
b One-sided Mann-Whitney U test
