# Supplementary material for: Evolutionary Rate Heterogeneity and Functional Divergence of Orthologous Genes in Pyrus
Source: Biomolecules. 2019 Sep 16;9(9):490. doi: 10.3390/biom9090490 (PMC6770726; doi:10.3390/biom9090490)
Supplement: Supplementary file 1 [file biomolecules-09-00490-s001.zip › biomolecules-522349-supplementary/Table S4.xlsx]

## Sheet: Sheet1
Table S4 Comparisons of expression patterns between positively selected genes (PSGs) and negatively selected genes (NSGs) in Pyrus bretschneideri
	Number of weakly expresseda	Number of highly expressedb
PSGs	0.554	0.0426
NSGs	0.2923	0.0997
	P<10-10	Fisher’s exact test
a 0 < FPKM ≦ 3 (FPKM, fragments per kilobase of transcript per million mapped reads).
b FPKM ≧ 50.
