# Supplementary material for: Evolutionary Rate Heterogeneity and Functional Divergence of Orthologous Genes in Pyrus
Source: Biomolecules. 2019 Sep 16;9(9):490. doi: 10.3390/biom9090490 (PMC6770726; doi:10.3390/biom9090490)
Supplement: Supplementary file 1 [file biomolecules-09-00490-s001.zip › biomolecules-522349-supplementary/Table S5.xlsx]

## Sheet: Sheet1
Table S5 Codon bias comparisons between PSGs and NSGs in Pyrus bretschneideri.
	PSGs	NSGs	P value
CAI	0.1194±0.0251	0.1137± 0.0182	p<0.001
CBI	0.0932±0.0491	0.0895± 0.0569
FOP	0.4502±0.0373	0.4481± 0.0310	p<0.05
