# Supplementary material for: Evolutionary Rate Heterogeneity and Functional Divergence of Orthologous Genes in Pyrus
Source: Biomolecules. 2019 Sep 16;9(9):490. doi: 10.3390/biom9090490 (PMC6770726; doi:10.3390/biom9090490)
Supplement: Supplementary file 1 [file biomolecules-09-00490-s001.zip › biomolecules-522349-supplementary/Table S6.xlsx]

## Sheet: Sheet1
Table S6 Correlation analysis betweeen codon bias and gene properties in Pyrus bretschneideri.
	CBI	CAI	FOP
Ka/Ks	r = -0.0532; p <0.01	r = 0.0612;p <0.01	r = 0.0213;
Gene length	r = -0.0321; p <0.01	r = 0.0245;	r = -0.0841; p <0.01
Exon length	r = -0.0342; p <0.01	r = -0.0130; p <0.05	r =-0.0669; p <0.01
Exon number	r = -0.0652; p <0.01	r = 0.1154; p <0.01	r = -0.0436; p <0.01
GC content	r = 0.1323; p <0.01	r = -0.2731; p <0.01	r = 0.0355; p <0.01
Expression level	r = 0.0154; P<0.05	r = -0.0432; p <0.01	r = -0.0296; ; P<0.05
