# Supplementary material for: Evolutionary Rate Heterogeneity and Functional Divergence of Orthologous Genes in Pyrus
Source: Biomolecules. 2019 Sep 16;9(9):490. doi: 10.3390/biom9090490 (PMC6770726; doi:10.3390/biom9090490)
Supplement: Supplementary file 1 [file biomolecules-09-00490-s001.zip › biomolecules-522349-supplementary/Table S7.xlsx]

## Sheet: Sheet1
Table S7 Functional divergence analysis of orthologous genes among Pyrus bretschneideri and Pyrus communis
Gene 1	Gene 2	Gene expression	r-value
PCP040397	Pbr022121	Divergent	-0.934367
PCP006859	Pbr014387	Divergent	-0.923936
PCP005880	Pbr024956	Divergent	-0.915308
PCP037465	Pbr024203	Divergent	-0.89325
PCP026832	Pbr038832	Divergent	-0.88181
PCP021995	Pbr037459	Divergent	-0.854334
PCP028105	Pbr008026	Divergent	-0.852907
PCP014698	Pbr013534	Divergent	-0.840272
PCP020254	Pbr031484	Divergent	-0.826081
PCP008233	Pbr027461	Divergent	-0.822286
PCP024825	Pbr024746	Divergent	-0.819417
PCP028829	Pbr014970	Divergent	-0.801367
PCP010826	Pbr006277	Divergent	-0.800075
PCP018162	Pbr039985	Divergent	-0.779573
PCP001211	Pbr008295	Divergent	-0.779089
PCP006595	Pbr013699	Divergent	-0.770827
PCP022882	Pbr011298	Divergent	-0.767331
PCP011721	Pbr038877	Divergent	-0.757513
PCP031055	Pbr018819	Divergent	-0.752073
PCP004962	Pbr027739	Divergent	-0.749325
PCP036837	Pbr001930	Divergent	-0.746863
PCP012941	Pbr029262	Divergent	-0.743287
PCP008185	Pbr024782	Divergent	-0.741734
PCP000081	Pbr016332	Divergent	-0.740687
PCP043724	Pbr031305	Divergent	-0.737445
PCP019840	Pbr023995	Divergent	-0.735673
PCP036193	Pbr026599	Divergent	-0.734943
PCP015746	Pbr010892	Divergent	-0.7346
PCP011367	Pbr010599	Divergent	-0.732302
PCP006898	Pbr018568	Divergent	-0.730017
PCP039568	Pbr030100	Divergent	-0.728381
PCP001100	Pbr017817	Divergent	-0.726369
PCP007355	Pbr041326	Divergent	-0.72555
PCP009772	Pbr013376	Divergent	-0.724585
PCP014875	Pbr012497	Divergent	-0.715795
PCP044411	Pbr007345	Divergent	-0.71035
PCP005469	Pbr037488	Divergent	-0.708899
PCP003609	Pbr013446	Divergent	-0.707621
PCP024931	Pbr011987	Divergent	-0.697543
PCP012034	Pbr028820	Divergent	-0.691165
PCP013471	Pbr019969	Divergent	-0.690141
PCP023641	Pbr024016	Divergent	-0.688507
PCP024965	Pbr006168	Divergent	-0.685889
PCP022026	Pbr028226	Divergent	-0.685844
PCP016183	Pbr019915	Divergent	-0.684964
PCP020877	Pbr000285	Divergent	-0.68004
PCP005876	Pbr020259	Divergent	-0.678256
PCP013729	Pbr023337	Divergent	-0.677812
PCP005224	Pbr030118	Divergent	-0.677452
PCP010572	Pbr037806	Divergent	-0.675611
PCP026032	Pbr039998	Divergent	-0.674248
PCP024961	Pbr003588	Divergent	-0.671936
PCP025930	Pbr016431	Divergent	-0.670773
PCP013182	Pbr010939	Divergent	-0.669959
PCP004495	Pbr036133	Divergent	-0.66894
PCP000224	Pbr028577	Divergent	-0.666844
PCP008445	Pbr008615	Divergent	-0.663712
PCP008240	Pbr021054	Divergent	-0.661023
PCP022032	Pbr015895	Divergent	-0.660835
PCP029506	Pbr041895	Divergent	-0.658837
PCP043977	Pbr011748	Divergent	-0.658661
PCP022664	Pbr021855	Divergent	-0.657147
PCP035905	Pbr040685	Divergent	-0.656924
PCP013454	Pbr016932	Divergent	-0.656879
PCP031368	Pbr035060	Divergent	-0.655034
PCP000047	Pbr019250	Divergent	-0.654301
PCP029230	Pbr005227	Divergent	-0.653935
PCP036885	Pbr009394	Divergent	-0.653224
PCP003417	Pbr019639	Divergent	-0.65203
PCP018454	Pbr015125	Divergent	-0.651215
PCP005218	Pbr030127	Divergent	-0.650824
PCP016581	Pbr011256	Divergent	-0.649812
PCP001963	Pbr015718	Divergent	-0.648367
PCP027998	Pbr022971	Divergent	-0.648353
PCP019390	Pbr017380	Divergent	-0.648267
PCP040272	Pbr020560	Divergent	-0.647744
PCP005317	Pbr008849	Divergent	-0.64617
PCP010843	Pbr027121	Divergent	-0.644437
PCP025813	Pbr005845	Divergent	-0.643709
PCP000347	Pbr016658	Divergent	-0.641017
PCP031099	Pbr022842	Divergent	-0.639752
PCP004084	Pbr000194	Divergent	-0.636861
PCP008591	Pbr036229	Divergent	-0.634899
PCP019645	Pbr028496	Divergent	-0.634518
PCP007669	Pbr021161	Divergent	-0.634303
PCP019665	Pbr022823	Divergent	-0.634125
PCP016175	Pbr019905	Divergent	-0.633749
PCP005178	Pbr017338	Divergent	-0.630407
PCP024194	Pbr022493	Divergent	-0.627269
PCP037719	Pbr025417	Divergent	-0.626635
PCP004408	Pbr003508	Divergent	-0.625449
PCP015282	Pbr000528	Divergent	-0.624578
PCP023517	Pbr014158	Divergent	-0.624437
PCP043968	Pbr017999	Divergent	-0.624229
PCP025968	Pbr029984	Divergent	-0.622474
PCP018583	Pbr025442	Divergent	-0.62145
PCP006856	Pbr014391	Divergent	-0.61549
PCP032198	Pbr014538	Divergent	-0.615266
PCP001692	Pbr010355	Divergent	-0.613415
PCP001698	Pbr010344	Divergent	-0.61323
PCP011896	Pbr036005	Divergent	-0.6119
PCP008827	Pbr019730	Divergent	-0.60979
PCP001737	Pbr010292	Divergent	-0.608712
PCP009921	Pbr012644	Divergent	-0.604377
PCP039029	Pbr009071	Divergent	-0.59891
PCP013453	Pbr016935	Divergent	-0.597016
PCP007234	Pbr021994	Divergent	-0.59693
PCP012018	Pbr024541	Divergent	-0.593537
PCP009792	Pbr013399	Divergent	-0.591878
PCP031133	Pbr010255	Divergent	-0.591746
PCP015116	Pbr003248	Divergent	-0.591066
PCP008596	Pbr036240	Divergent	-0.59099
PCP022714	Pbr026951	Divergent	-0.590218
PCP025797	Pbr005821	Divergent	-0.589743
PCP017779	Pbr011749	Divergent	-0.589343
PCP025440	Pbr021308	Divergent	-0.589123
PCP009770	Pbr013374	Divergent	-0.589023
PCP009696	Pbr013273	Divergent	-0.588167
PCP020146	Pbr019363	Divergent	-0.585518
PCP017173	Pbr028836	Divergent	-0.583159
PCP031354	Pbr007006	Divergent	-0.582936
PCP023685	Pbr002992	Divergent	-0.582656
PCP010964	Pbr035378	Divergent	-0.580945
PCP005032	Pbr041477	Divergent	-0.579637
PCP007617	Pbr012024	Divergent	-0.577956
PCP008281	Pbr042129	Divergent	-0.576606
PCP002418	Pbr037756	Divergent	-0.572494
PCP007150	Pbr034041	Divergent	-0.570116
PCP023331	Pbr025454	Divergent	-0.569788
PCP012054	Pbr025193	Divergent	-0.569016
PCP033910	Pbr033315	Divergent	-0.568138
PCP018442	Pbr032596	Divergent	-0.568039
PCP009321	Pbr031208	Divergent	-0.566989
PCP015783	Pbr040102	Divergent	-0.56659
PCP025026	Pbr000538	Divergent	-0.564265
PCP005958	Pbr025950	Divergent	-0.5614
PCP020885	Pbr000276	Divergent	-0.561208
PCP034365	Pbr024991	Divergent	-0.560398
PCP004211	Pbr022416	Divergent	-0.560281
PCP010356	Pbr023176	Divergent	-0.559266
PCP007618	Pbr012025	Divergent	-0.558406
PCP000602	Pbr001822	Divergent	-0.556923
PCP009918	Pbr028338	Divergent	-0.556854
PCP044637	Pbr024522	Divergent	-0.556124
PCP039810	Pbr000365	Divergent	-0.555493
PCP039479	Pbr027449	Divergent	-0.555417
PCP024970	Pbr006174	Divergent	-0.552748
PCP005124	Pbr035084	Divergent	-0.552454
PCP009358	Pbr037428	Divergent	-0.550658
PCP021834	Pbr029715	Divergent	-0.550374
PCP029846	Pbr031213	Divergent	-0.549358
PCP026530	Pbr034581	Divergent	-0.549271
PCP002232	Pbr032777	Divergent	-0.54851
PCP027440	Pbr010839	Divergent	-0.547385
PCP030949	Pbr017492	Divergent	-0.546864
PCP003607	Pbr013449	Divergent	-0.545866
PCP007013	Pbr022036	Divergent	-0.544989
PCP004241	Pbr032580	Divergent	-0.543206
PCP025063	Pbr025177	Divergent	-0.542071
PCP002805	Pbr028780	Divergent	-0.540645
PCP036801	Pbr005760	Divergent	-0.539644
PCP024660	Pbr014150	Divergent	-0.539035
PCP021198	Pbr040684	Divergent	-0.537948
PCP025260	Pbr028659	Divergent	-0.537869
PCP012452	Pbr016981	Divergent	-0.536102
PCP004213	Pbr022418	Divergent	-0.535145
PCP028075	Pbr034480	Divergent	-0.532431
PCP010837	Pbr010516	Divergent	-0.532127
PCP008617	Pbr008363	Divergent	-0.530869
PCP016465	Pbr017126	Divergent	-0.530513
PCP007487	Pbr024912	Divergent	-0.52988
PCP015548	Pbr008306	Divergent	-0.529008
PCP034198	Pbr005631	Divergent	-0.527039
PCP018456	Pbr015122	Divergent	-0.525178
PCP009867	Pbr020357	Divergent	-0.525104
PCP027309	Pbr033614	Divergent	-0.524688
PCP025134	Pbr038436	Divergent	-0.524507
PCP004552	Pbr036289	Divergent	-0.524419
PCP042811	Pbr016834	Divergent	-0.523765
PCP015399	Pbr005378	Divergent	-0.523464
PCP016328	Pbr000653	Divergent	-0.523266
PCP000055	Pbr019238	Divergent	-0.521366
PCP005048	Pbr041455	Divergent	-0.520421
PCP026786	Pbr010873	Divergent	-0.519297
PCP026102	Pbr007200	Divergent	-0.51823
PCP016954	Pbr000483	Divergent	-0.516751
PCP020201	Pbr005956	Divergent	-0.514762
PCP010714	Pbr008351	Divergent	-0.514524
PCP002814	Pbr021963	Divergent	-0.512963
PCP028872	Pbr015037	Divergent	-0.509399
PCP035042	Pbr004332	Divergent	-0.505872
PCP030935	Pbr040147	Divergent	-0.505792
PCP036364	Pbr042041	Divergent	-0.505068
PCP024830	Pbr024753	Divergent	-0.505029
PCP033761	Pbr028369	Divergent	-0.504537
PCP007569	Pbr009271	Divergent	-0.504187
PCP042810	Pbr016833	Divergent	-0.50249
PCP022616	Pbr005918	Divergent	-0.500537
PCP006811	Pbr012100	Divergent	-0.500114
PCP043076	Pbr031539	Divergent	-0.499103
PCP020892	Pbr000268	Divergent	-0.495458
PCP002534	Pbr016850	Divergent	-0.493421
PCP044274	Pbr032066	Divergent	-0.492693
PCP034399	Pbr010934	Divergent	-0.492644
PCP005010	Pbr041501	Divergent	-0.491073
PCP020881	Pbr000281	Divergent	-0.489992
PCP002803	Pbr028782	Divergent	-0.48881
PCP021233	Pbr000563	Divergent	-0.487416
PCP012229	Pbr008284	Divergent	-0.486279
PCP019441	Pbr007154	Divergent	-0.486248
PCP017926	Pbr000111	Divergent	-0.485854
PCP020887	Pbr000275	Divergent	-0.483903
PCP019436	Pbr007162	Divergent	-0.483865
PCP005706	Pbr020513	Divergent	-0.483741
PCP012214	Pbr004983	Divergent	-0.483084
PCP001284	Pbr038578	Divergent	-0.482897
PCP013452	Pbr016936	Divergent	-0.482769
PCP044833	Pbr026892	Divergent	-0.482378
PCP024909	Pbr042913	Divergent	-0.482345
PCP018593	Pbr023353	Divergent	-0.482259
PCP003869	Pbr006777	Divergent	-0.481715
PCP008230	Pbr027456	Divergent	-0.479917
PCP006012	Pbr010854	Divergent	-0.478909
PCP001095	Pbr035657	Divergent	-0.478767
PCP038733	Pbr003509	Divergent	-0.477523
PCP000375	Pbr036154	Divergent	-0.476857
PCP000947	Pbr016360	Divergent	-0.47635
PCP003345	Pbr039074	Divergent	-0.476315
PCP022737	Pbr018339	Divergent	-0.476295
PCP039788	Pbr000440	Divergent	-0.47601
PCP020404	Pbr001866	Divergent	-0.473134
PCP030487	Pbr039187	Divergent	-0.472229
PCP001212	Pbr008296	Divergent	-0.472063
PCP029683	Pbr027180	Divergent	-0.471518
PCP036479	Pbr025138	Divergent	-0.470912
PCP010749	Pbr030222	Divergent	-0.470841
PCP025953	Pbr042653	Divergent	-0.470088
PCP011894	Pbr036002	Divergent	-0.469753
PCP003349	Pbr029906	Divergent	-0.469297
PCP014751	Pbr004395	Divergent	-0.469044
PCP023049	Pbr019531	Divergent	-0.467797
PCP002552	Pbr019476	Divergent	-0.467661
PCP026374	Pbr033985	Divergent	-0.467374
PCP002231	Pbr032778	Divergent	-0.465206
PCP010717	Pbr008346	Divergent	-0.46451
PCP000746	Pbr029842	Divergent	-0.463844
PCP003890	Pbr005165	Divergent	-0.461153
PCP017323	Pbr020277	Divergent	-0.459786
PCP014745	Pbr004402	Divergent	-0.459228
PCP005477	Pbr006878	Divergent	-0.458155
PCP032513	Pbr005164	Divergent	-0.457673
PCP028465	Pbr011513	Divergent	-0.457179
PCP015322	Pbr009138	Divergent	-0.456707
PCP009779	Pbr013385	Divergent	-0.456628
PCP013954	Pbr020768	Divergent	-0.456229
PCP043370	Pbr031116	Divergent	-0.453654
PCP006069	Pbr021302	Divergent	-0.4511
PCP016632	Pbr038112	Divergent	-0.450352
PCP018719	Pbr014456	Divergent	-0.448786
PCP029859	Pbr005572	Divergent	-0.44813
PCP029232	Pbr005230	Divergent	-0.448114
PCP004071	Pbr003518	Divergent	-0.448038
PCP031905	Pbr035959	Divergent	-0.447537
PCP002342	Pbr004686	Divergent	-0.446494
PCP015401	Pbr005384	Divergent	-0.445771
PCP029899	Pbr031363	Divergent	-0.445451
PCP039276	Pbr037743	Divergent	-0.445255
PCP020904	Pbr000250	Divergent	-0.44142
PCP009802	Pbr013410	Divergent	-0.438987
PCP005250	Pbr012248	Divergent	-0.438879
PCP012207	Pbr004973	Divergent	-0.438637
PCP000649	Pbr017143	Divergent	-0.437983
PCP044146	Pbr015582	Divergent	-0.437975
PCP044526	Pbr004275	Divergent	-0.437419
PCP006209	Pbr010147	Divergent	-0.436926
PCP005229	Pbr012213	Divergent	-0.436038
PCP040458	Pbr017544	Divergent	-0.435297
PCP011441	Pbr007700	Divergent	-0.435163
PCP008200	Pbr024767	Divergent	-0.434194
PCP029775	Pbr007878	Divergent	-0.433423
PCP023320	Pbr012415	Divergent	-0.432323
PCP027636	Pbr042866	Divergent	-0.432286
PCP035600	Pbr036539	Divergent	-0.431621
PCP036832	Pbr001944	Divergent	-0.4299
PCP044308	Pbr020068	Divergent	-0.429648
PCP012133	Pbr026255	Divergent	-0.428826
PCP039515	Pbr025308	Divergent	-0.428629
PCP025808	Pbr005836	Divergent	-0.428573
PCP001805	Pbr029992	Divergent	-0.428305
PCP034508	Pbr016150	Divergent	-0.428192
PCP017195	Pbr005195	Divergent	-0.427126
PCP034968	Pbr000657	Divergent	-0.426928
PCP017987	Pbr013862	Divergent	-0.426578
PCP006780	Pbr012148	Divergent	-0.426422
PCP011653	Pbr009508	Divergent	-0.425893
PCP010155	Pbr042309	Divergent	-0.424719
PCP004520	Pbr006552	Divergent	-0.424537
PCP013470	Pbr019968	Divergent	-0.424195
PCP024191	Pbr022486	Divergent	-0.423785
PCP009025	Pbr012211	Divergent	-0.423084
PCP009740	Pbr013338	Divergent	-0.423014
PCP039473	Pbr027426	Divergent	-0.422929
PCP005479	Pbr006882	Divergent	-0.422458
PCP006250	Pbr040953	Divergent	-0.421307
PCP022653	Pbr042813	Divergent	-0.421277
PCP020371	Pbr001155	Divergent	-0.420614
PCP019663	Pbr022825	Divergent	-0.420317
PCP009135	Pbr008254	Divergent	-0.420208
PCP006130	Pbr009250	Divergent	-0.419653
PCP033129	Pbr006208	Divergent	-0.419503
PCP004649	Pbr036379	Divergent	-0.419323
PCP028171	Pbr029605	Divergent	-0.418894
PCP003269	Pbr039178	Divergent	-0.418849
PCP012131	Pbr026258	Divergent	-0.418717
PCP005236	Pbr012226	Divergent	-0.417644
PCP043728	Pbr031322	Divergent	-0.416872
PCP034488	Pbr022400	Divergent	-0.41647
PCP021237	Pbr000566	Divergent	-0.416233
PCP013604	Pbr009236	Divergent	-0.41615
PCP015325	Pbr009133	Divergent	-0.413687
PCP017822	Pbr014875	Divergent	-0.413296
PCP013206	Pbr010906	Divergent	-0.413048
PCP038874	Pbr030499	Divergent	-0.412075
PCP024568	Pbr026273	Divergent	-0.411955
PCP005214	Pbr042831	Divergent	-0.411597
PCP028352	Pbr042525	Divergent	-0.410834
PCP029613	Pbr024591	Divergent	-0.409101
PCP041311	Pbr014864	Divergent	-0.40779
PCP008182	Pbr024785	Divergent	-0.407772
PCP018219	Pbr026525	Divergent	-0.406933
PCP009940	Pbr012603	Divergent	-0.40645
PCP038639	Pbr007600	Divergent	-0.406071
PCP004144	Pbr005929	Divergent	-0.403855
PCP035611	Pbr025027	Divergent	-0.40333
PCP042265	Pbr007358	Divergent	-0.402969
PCP010109	Pbr027840	Divergent	-0.402953
PCP014068	Pbr029679	Divergent	-0.402575
PCP006029	Pbr001308	Divergent	-0.402249
PCP001704	Pbr010333	Divergent	-0.4022
PCP015358	Pbr033675	Divergent	-0.402017
PCP019828	Pbr024013	Divergent	-0.401942
PCP007015	Pbr022032	Divergent	-0.40171
PCP023048	Pbr019532	Divergent	-0.401023
PCP027751	Pbr015672	Divergent	-0.400897
PCP015136	Pbr021627	Divergent	-0.400592
PCP018306	Pbr030453	Divergent	-0.400557
PCP044207	Pbr014392	Divergent	-0.400553
PCP032433	Pbr039102	Divergent	-0.400155
PCP017810	Pbr011706	Divergent	-0.399935
PCP035534	Pbr002330	Divergent	-0.399602
PCP006024	Pbr002951	Divergent	-0.399516
PCP009754	Pbr013357	Divergent	-0.398633
PCP013749	Pbr023142	Divergent	-0.3984
PCP018529	Pbr036947	Divergent	-0.39827
PCP001741	Pbr010283	Divergent	-0.398014
PCP008570	Pbr036205	Divergent	-0.397254
PCP022648	Pbr026597	Divergent	-0.395922
PCP011895	Pbr036004	Divergent	-0.394966
PCP039007	Pbr032939	Divergent	-0.394815
PCP020894	Pbr000266	Divergent	-0.394248
PCP014562	Pbr042317	Divergent	-0.392686
PCP008750	Pbr037365	Divergent	-0.391186
PCP015705	Pbr025543	Divergent	-0.390497
PCP000155	Pbr019264	Divergent	-0.390251
PCP021864	Pbr022096	Divergent	-0.388578
PCP006076	Pbr040744	Divergent	-0.388471
PCP005377	Pbr022373	Divergent	-0.387948
PCP037493	Pbr016193	Divergent	-0.387456
PCP003951	Pbr015361	Divergent	-0.386776
PCP010992	Pbr025088	Divergent	-0.38621
PCP005184	Pbr011455	Divergent	-0.385999
PCP020151	Pbr025803	Divergent	-0.385928
PCP029800	Pbr023311	Divergent	-0.385544
PCP043956	Pbr041782	Divergent	-0.384785
PCP036522	Pbr000711	Divergent	-0.384579
PCP029898	Pbr031364	Divergent	-0.384197
PCP043054	Pbr028931	Divergent	-0.384173
PCP015114	Pbr003245	Divergent	-0.383118
PCP032149	Pbr013241	Divergent	-0.382127
PCP015137	Pbr021628	Divergent	-0.381719
PCP016790	Pbr004343	Divergent	-0.381246
PCP009995	Pbr033181	Divergent	-0.380896
PCP004491	Pbr011114	Divergent	-0.380655
PCP013185	Pbr010936	Divergent	-0.379946
PCP012086	Pbr015058	Divergent	-0.379002
PCP000181	Pbr035226	Divergent	-0.378671
PCP031019	Pbr006399	Divergent	-0.378351
PCP036155	Pbr033229	Divergent	-0.37779
PCP024562	Pbr026267	Divergent	-0.377692
PCP016808	Pbr004319	Divergent	-0.37735
PCP001995	Pbr020223	Divergent	-0.377012
PCP029860	Pbr005573	Divergent	-0.376839
PCP000549	Pbr014100	Divergent	-0.375866
PCP021982	Pbr024101	Divergent	-0.37527
PCP043772	Pbr006389	Divergent	-0.375093
PCP019583	Pbr003147	Divergent	-0.373693
PCP037142	Pbr038259	Divergent	-0.373633
PCP021686	Pbr022924	Divergent	-0.373087
PCP036675	Pbr037638	Divergent	-0.3723
PCP010066	Pbr001423	Divergent	-0.371927
PCP000109	Pbr016293	Divergent	-0.37148
PCP021544	Pbr021257	Divergent	-0.371402
PCP015626	Pbr018776	Divergent	-0.370735
PCP020912	Pbr000242	Divergent	-0.370561
PCP042928	Pbr024127	Divergent	-0.369692
PCP042259	Pbr007371	Divergent	-0.369268
PCP009993	Pbr033164	Divergent	-0.368423
PCP015408	Pbr018869	Divergent	-0.367501
PCP021874	Pbr015512	Divergent	-0.366398
PCP026104	Pbr007198	Divergent	-0.364369
PCP025805	Pbr005834	Divergent	-0.36434
PCP027444	Pbr010835	Divergent	-0.363386
PCP020264	Pbr007175	Divergent	-0.361892
PCP010504	Pbr015535	Divergent	-0.360809
PCP006251	Pbr040952	Divergent	-0.360311
PCP038288	Pbr030035	Divergent	-0.35931
PCP000231	Pbr028569	Divergent	-0.358851
PCP026390	Pbr039764	Divergent	-0.358784
PCP007696	Pbr013958	Divergent	-0.357277
PCP034698	Pbr003777	Divergent	-0.356636
PCP030955	Pbr017507	Divergent	-0.355892
PCP017171	Pbr023808	Divergent	-0.355681
PCP025955	Pbr001915	Divergent	-0.355547
PCP031895	Pbr013590	Divergent	-0.354804
PCP036507	Pbr030658	Divergent	-0.353694
PCP041609	Pbr034207	Divergent	-0.353579
PCP017364	Pbr000464	Divergent	-0.353577
PCP039782	Pbr000453	Divergent	-0.35225
PCP003585	Pbr013486	Divergent	-0.351872
PCP020909	Pbr042644	Divergent	-0.351617
PCP027807	Pbr015378	Divergent	-0.351492
PCP001859	Pbr036342	Divergent	-0.350951
PCP017755	Pbr037938	Divergent	-0.350897
PCP017176	Pbr028841	Divergent	-0.350796
PCP024142	Pbr025147	Divergent	-0.350532
PCP042864	Pbr020295	Divergent	-0.350432
PCP043974	Pbr019955	Divergent	-0.349625
PCP008668	Pbr027633	Divergent	-0.349133
PCP011681	Pbr009544	Divergent	-0.348066
PCP044211	Pbr030189	Divergent	-0.347663
PCP010613	Pbr001066	Divergent	-0.347622
PCP030819	Pbr042200	Divergent	-0.347474
PCP022850	Pbr009463	Divergent	-0.346986
PCP009096	Pbr020262	Divergent	-0.346865
PCP006031	Pbr001311	Divergent	-0.346477
PCP026616	Pbr038353	Divergent	-0.346221
PCP015565	Pbr013027	Divergent	-0.346217
PCP020491	Pbr037044	Divergent	-0.346214
PCP013760	Pbr004698	Divergent	-0.346195
PCP027471	Pbr031547	Divergent	-0.345961
PCP011487	Pbr018596	Divergent	-0.344853
PCP024111	Pbr025099	Divergent	-0.344626
PCP031260	Pbr007407	Divergent	-0.343729
PCP015688	Pbr038585	Divergent	-0.343602
PCP042497	Pbr039529	Divergent	-0.343094
PCP016469	Pbr017130	Divergent	-0.342951
PCP029835	Pbr041072	Divergent	-0.342728
PCP009050	Pbr014886	Divergent	-0.342534
PCP021778	Pbr004360	Divergent	-0.341727
PCP001725	Pbr010305	Divergent	-0.341037
PCP020505	Pbr011926	Divergent	-0.340462
PCP018455	Pbr015124	Divergent	-0.34044
PCP009947	Pbr012596	Divergent	-0.34043
PCP028151	Pbr040603	Divergent	-0.340205
PCP020436	Pbr026941	Divergent	-0.339883
PCP039569	Pbr030099	Divergent	-0.338565
PCP037111	Pbr038679	Divergent	-0.338453
PCP027335	Pbr038677	Divergent	-0.338207
PCP013475	Pbr019980	Divergent	-0.33743
PCP012982	Pbr029418	Divergent	-0.336954
PCP029801	Pbr023312	Divergent	-0.336712
PCP037746	Pbr032491	Divergent	-0.336091
PCP015735	Pbr038841	Divergent	-0.335964
PCP012015	Pbr026910	Divergent	-0.335043
PCP028438	Pbr011863	Divergent	-0.334793
PCP020461	Pbr034872	Divergent	-0.334357
PCP018217	Pbr026522	Divergent	-0.333647
PCP010673	Pbr008268	Divergent	-0.333417
PCP003351	Pbr029908	Divergent	-0.333298
PCP012128	Pbr026264	Divergent	-0.332917
PCP038450	Pbr014461	Divergent	-0.332137
PCP003594	Pbr013474	Divergent	-0.328981
PCP035044	Pbr004320	Divergent	-0.327865
PCP018469	Pbr040039	Divergent	-0.327763
PCP007353	Pbr041328	Divergent	-0.327469
PCP025188	Pbr016164	Divergent	-0.32744
PCP005182	Pbr011458	Divergent	-0.327153
PCP027818	Pbr006562	Divergent	-0.32574
PCP028912	Pbr031121	Divergent	-0.325516
PCP022121	Pbr001041	Divergent	-0.32451
PCP013602	Pbr029493	Divergent	-0.324465
PCP009758	Pbr013360	Divergent	-0.324449
PCP008816	Pbr036249	Divergent	-0.324433
PCP024717	Pbr037137	Divergent	-0.324139
PCP003952	Pbr015360	Divergent	-0.324093
PCP039009	Pbr032935	Divergent	-0.324019
PCP024922	Pbr027330	Divergent	-0.32339
PCP028916	Pbr031126	Divergent	-0.322765
PCP023792	Pbr015905	Divergent	-0.322542
PCP027919	Pbr028319	Divergent	-0.32231
PCP006178	Pbr029657	Divergent	-0.320624
PCP018484	Pbr028471	Divergent	-0.320548
PCP022791	Pbr028050	Divergent	-0.319894
PCP022145	Pbr000507	Divergent	-0.319385
PCP006577	Pbr013663	Divergent	-0.319118
PCP023324	Pbr012424	Divergent	-0.318995
PCP042096	Pbr038575	Divergent	-0.31872
PCP042829	Pbr016087	Divergent	-0.317602
PCP029982	Pbr023360	Divergent	-0.317325
PCP044113	Pbr000114	Divergent	-0.317271
PCP023330	Pbr032407	Divergent	-0.317106
PCP044418	Pbr039966	Divergent	-0.316955
PCP012285	Pbr032762	Divergent	-0.315588
PCP039607	Pbr036251	Divergent	-0.314741
PCP027822	Pbr006570	Divergent	-0.312933
PCP000033	Pbr035811	Divergent	-0.312932
PCP012386	Pbr023628	Divergent	-0.311955
PCP034948	Pbr019920	Divergent	-0.311705
PCP030618	Pbr011869	Divergent	-0.311165
PCP011874	Pbr034761	Divergent	-0.310799
PCP027843	Pbr030636	Divergent	-0.310313
PCP007597	Pbr014960	Divergent	-0.310168
PCP035886	Pbr002891	Divergent	-0.310056
PCP010855	Pbr008036	Divergent	-0.30998
PCP012077	Pbr015072	Divergent	-0.309573
PCP019950	Pbr014739	Divergent	-0.309167
PCP023351	Pbr001319	Divergent	-0.309029
PCP015749	Pbr010896	Divergent	-0.308534
PCP002094	Pbr000857	Divergent	-0.308488
PCP001738	Pbr010289	Divergent	-0.308441
PCP001276	Pbr037618	Divergent	-0.308089
PCP031056	Pbr018818	Divergent	-0.308023
PCP000789	Pbr033064	Divergent	-0.30754
PCP029737	Pbr036424	Divergent	-0.307271
PCP028012	Pbr040345	Divergent	-0.30698
PCP034682	Pbr004411	Divergent	-0.30698
PCP023356	Pbr001326	Divergent	-0.306873
PCP021412	Pbr037445	Divergent	-0.306824
PCP004551	Pbr036290	Divergent	-0.306705
PCP044562	Pbr000965	Divergent	-0.306469
PCP028125	Pbr015521	Divergent	-0.306393
PCP010505	Pbr015536	Divergent	-0.306083
PCP036544	Pbr017842	Divergent	-0.305498
PCP016139	Pbr019854	Divergent	-0.305491
PCP021319	Pbr009412	Divergent	-0.305285
PCP010611	Pbr001064	Divergent	-0.305195
PCP006975	Pbr011374	Divergent	-0.304652
PCP001304	Pbr017564	Divergent	-0.303776
PCP034509	Pbr016147	Divergent	-0.303741
PCP004553	Pbr036288	Divergent	-0.303411
PCP005822	Pbr019330	Divergent	-0.302454
PCP009246	Pbr022410	Divergent	-0.302288
PCP010836	Pbr010515	Divergent	-0.302188
PCP009356	Pbr037426	Divergent	-0.302178
PCP012279	Pbr032772	Divergent	-0.302152
PCP005233	Pbr012223	Divergent	-0.301794
PCP024742	Pbr031504	Divergent	-0.301699
PCP021087	Pbr025363	Divergent	-0.301597
PCP028013	Pbr040339	Divergent	-0.300896
PCP009241	Pbr003693	Divergent	-0.300059
PCP008665	Pbr027636	Divergent	-0.299813
PCP044779	Pbr010406	Divergent	-0.299765
PCP025187	Pbr016167	Divergent	-0.299749
PCP008990	Pbr036895	Divergent	-0.299631
PCP014600	Pbr003837	Divergent	-0.298324
PCP009848	Pbr000382	Divergent	-0.297963
PCP004518	Pbr006549	Divergent	-0.297184
PCP010161	Pbr042302	Divergent	-0.295929
PCP020402	Pbr001864	Divergent	-0.295762
PCP012454	Pbr006773	Divergent	-0.29353
PCP022079	Pbr025229	Divergent	-0.291487
PCP034999	Pbr018994	Divergent	-0.291151
PCP022851	Pbr009462	Divergent	-0.290781
PCP016498	Pbr019013	Divergent	-0.290592
PCP000700	Pbr004279	Divergent	-0.290295
PCP024442	Pbr000714	Divergent	-0.289369
PCP027635	Pbr042867	Divergent	-0.288987
PCP014686	Pbr013515	Divergent	-0.28895
PCP000948	Pbr016354	Divergent	-0.288876
PCP009023	Pbr012209	Divergent	-0.288735
PCP015745	Pbr010891	Divergent	-0.28794
PCP019956	Pbr014746	Divergent	-0.285978
PCP010566	Pbr037813	Divergent	-0.284586
PCP015117	Pbr003249	Divergent	-0.283366
PCP018723	Pbr014452	Divergent	-0.282543
PCP025812	Pbr005844	Divergent	-0.282222
PCP019490	Pbr018942	Divergent	-0.282142
PCP043502	Pbr008012	Divergent	-0.281686
PCP018438	Pbr032600	Divergent	-0.281414
PCP022666	Pbr021858	Divergent	-0.281322
PCP030578	Pbr038206	Divergent	-0.280984
PCP014785	Pbr018087	Divergent	-0.280335
PCP016407	Pbr030856	Divergent	-0.280161
PCP006696	Pbr007301	Divergent	-0.280009
PCP003723	Pbr007597	Divergent	-0.27913
PCP005920	Pbr032205	Divergent	-0.279012
PCP040727	Pbr013560	Divergent	-0.278883
PCP042264	Pbr007359	Divergent	-0.278827
PCP036197	Pbr042810	Divergent	-0.27863
PCP023328	Pbr032405	Divergent	-0.278487
PCP029720	Pbr008046	Divergent	-0.278287
PCP024195	Pbr022494	Divergent	-0.278059
PCP006210	Pbr010148	Divergent	-0.277984
PCP019424	Pbr018410	Divergent	-0.277532
PCP009905	Pbr028361	Divergent	-0.276943
PCP000374	Pbr036155	Divergent	-0.276595
PCP010520	Pbr030467	Divergent	-0.276294
PCP019585	Pbr003144	Divergent	-0.275829
PCP032512	Pbr005163	Divergent	-0.275765
PCP004320	Pbr039305	Divergent	-0.275278
PCP044602	Pbr004689	Divergent	-0.275157
PCP001753	Pbr027508	Divergent	-0.274875
PCP020172	Pbr038629	Divergent	-0.274371
PCP044272	Pbr032052	Divergent	-0.274231
PCP016351	Pbr000614	Divergent	-0.274193
PCP027821	Pbr006568	Divergent	-0.27394
PCP028463	Pbr011515	Divergent	-0.272382
PCP000113	Pbr016286	Divergent	-0.271883
PCP003277	Pbr039167	Divergent	-0.271822
PCP010750	Pbr030220	Divergent	-0.27112
PCP000372	Pbr036164	Divergent	-0.271041
PCP001285	Pbr034551	Divergent	-0.270975
PCP040116	Pbr007717	Divergent	-0.270631
PCP022995	Pbr020350	Divergent	-0.269656
PCP031026	Pbr007829	Divergent	-0.269015
PCP009908	Pbr028358	Divergent	-0.268644
PCP012388	Pbr023626	Divergent	-0.268472
PCP007132	Pbr038753	Divergent	-0.268464
PCP000240	Pbr028557	Divergent	-0.268386
PCP020440	Pbr026945	Divergent	-0.268207
PCP038967	Pbr022950	Divergent	-0.267444
PCP026962	Pbr025001	Divergent	-0.267365
PCP017803	Pbr011713	Divergent	-0.266905
PCP032471	Pbr013480	Divergent	-0.266774
PCP005016	Pbr041497	Divergent	-0.265812
PCP024796	Pbr032948	Divergent	-0.2656
PCP004369	Pbr035600	Divergent	-0.265226
PCP015288	Pbr000520	Divergent	-0.264673
PCP009751	Pbr013353	Divergent	-0.264451
PCP007754	Pbr025532	Divergent	-0.263907
PCP019955	Pbr014745	Divergent	-0.263807
PCP021781	Pbr004365	Divergent	-0.262873
PCP017936	Pbr030867	Divergent	-0.262783
PCP004150	Pbr020142	Divergent	-0.262447
PCP027393	Pbr028955	Divergent	-0.262407
PCP036242	Pbr020324	Divergent	-0.262269
PCP044192	Pbr029954	Divergent	-0.261708
PCP017132	Pbr019698	Divergent	-0.261578
PCP009857	Pbr000371	Divergent	-0.261389
PCP033467	Pbr033489	Divergent	-0.261389
PCP009896	Pbr028373	Divergent	-0.26016
PCP010157	Pbr042306	Divergent	-0.260016
PCP041358	Pbr015175	Divergent	-0.259784
PCP007157	Pbr034749	Divergent	-0.259556
PCP022643	Pbr026604	Divergent	-0.258806
PCP022739	Pbr018476	Divergent	-0.258785
PCP027390	Pbr028952	Divergent	-0.258435
PCP015398	Pbr005376	Divergent	-0.258171
PCP044636	Pbr036250	Divergent	-0.257955
PCP021082	Pbr025839	Divergent	-0.257901
PCP001942	Pbr002851	Divergent	-0.257726
PCP023736	Pbr042845	Divergent	-0.257726
PCP023646	Pbr024022	Divergent	-0.257349
PCP023602	Pbr006055	Divergent	-0.257274
PCP018720	Pbr014455	Divergent	-0.257045
PCP039583	Pbr041699	Divergent	-0.256701
PCP000001	Pbr026213	Divergent	-0.256701
PCP036806	Pbr005800	Divergent	-0.256653
PCP022021	Pbr028235	Divergent	-0.256533
PCP013998	Pbr028239	Divergent	-0.256505
PCP044234	Pbr036165	Divergent	-0.256505
PCP016819	Pbr037920	Divergent	-0.256212
PCP013495	Pbr031955	Divergent	-0.256072
PCP043067	Pbr010827	Divergent	-0.255911
PCP009846	Pbr000384	Divergent	-0.255704
PCP027901	Pbr011981	Divergent	-0.255166
PCP013740	Pbr024060	Divergent	-0.25491
PCP021900	Pbr025964	Divergent	-0.254778
PCP004959	Pbr027734	Divergent	-0.254455
PCP038914	Pbr023470	Divergent	-0.254304
PCP011371	Pbr010593	Divergent	-0.254279
PCP028296	Pbr032614	Divergent	-0.254144
PCP019855	Pbr005675	Divergent	-0.253659
PCP035131	Pbr020280	Divergent	-0.253445
PCP024969	Pbr006173	Divergent	-0.253404
PCP010844	Pbr027119	Divergent	-0.253378
PCP024845	Pbr036903	Divergent	-0.25305
PCP004008	Pbr011487	Divergent	-0.252616
PCP003344	Pbr039075	Divergent	-0.252536
PCP016172	Pbr019902	Divergent	-0.252257
PCP000349	Pbr016656	Divergent	-0.251222
PCP020891	Pbr000269	Divergent	-0.251172
PCP031940	Pbr025815	Divergent	-0.250913
PCP029168	Pbr016214	Divergent	-0.250906
PCP042597	Pbr038816	Divergent	-0.250682
PCP043944	Pbr029922	Divergent	-0.25037
PCP041423	Pbr033492	Divergent	-0.25005
PCP044032	Pbr014817	Divergent	-0.249558
PCP023516	Pbr014160	Divergent	-0.248935
PCP025204	Pbr005627	Divergent	-0.247324
PCP010570	Pbr037808	Divergent	-0.245585
PCP010468	Pbr011152	Divergent	-0.245081
PCP041183	Pbr004970	Divergent	-0.244959
PCP006771	Pbr011054	Divergent	-0.242976
PCP013554	Pbr002253	Divergent	-0.242403
PCP013269	Pbr020071	Divergent	-0.242391
PCP032176	Pbr020190	Divergent	-0.241793
PCP022150	Pbr035662	Divergent	-0.241728
PCP006614	Pbr041767	Divergent	-0.241721
PCP004999	Pbr041515	Divergent	-0.241264
PCP029972	Pbr027988	Divergent	-0.241139
PCP042468	Pbr022465	Divergent	-0.239681
PCP012363	Pbr041818	Divergent	-0.239051
PCP025112	Pbr038818	Divergent	-0.23898
PCP043425	Pbr005258	Divergent	-0.238619
PCP008700	Pbr039800	Divergent	-0.238436
PCP032152	Pbr013236	Divergent	-0.237794
PCP003928	Pbr022075	Divergent	-0.236539
PCP029614	Pbr024593	Divergent	-0.236398
PCP023371	Pbr041423	Divergent	-0.236274
PCP026475	Pbr015415	Divergent	-0.236209
PCP020896	Pbr000264	Divergent	-0.235638
PCP032425	Pbr039136	Divergent	-0.235102
PCP044194	Pbr023500	Divergent	-0.234683
PCP021810	Pbr029523	Divergent	-0.234638
PCP022644	Pbr026603	Divergent	-0.234232
PCP011486	Pbr018597	Divergent	-0.234075
PCP029631	Pbr016518	Divergent	-0.233979
PCP014602	Pbr003840	Divergent	-0.233207
PCP022787	Pbr028053	Divergent	-0.232591
PCP002481	Pbr003961	Divergent	-0.232523
PCP016788	Pbr004345	Divergent	-0.232406
PCP000012	Pbr034397	Divergent	-0.232216
PCP031095	Pbr022837	Divergent	-0.231979
PCP000235	Pbr028564	Divergent	-0.231951
PCP044325	Pbr006223	Divergent	-0.231942
PCP016796	Pbr004337	Divergent	-0.231828
PCP016140	Pbr019855	Divergent	-0.231538
PCP013997	Pbr028242	Divergent	-0.231538
PCP005856	Pbr042750	Divergent	-0.231332
PCP008796	Pbr027170	Divergent	-0.231319
PCP029624	Pbr016507	Divergent	-0.230808
PCP031312	Pbr027108	Divergent	-0.230776
PCP023607	Pbr041797	Divergent	-0.229954
PCP031350	Pbr007003	Divergent	-0.229913
PCP032478	Pbr013454	Divergent	-0.229599
PCP003776	Pbr009550	Divergent	-0.229435
PCP005047	Pbr041456	Divergent	-0.227659
PCP003332	Pbr039094	Divergent	-0.227473
PCP006033	Pbr001313	Divergent	-0.226634
PCP028413	Pbr042259	Divergent	-0.226604
PCP011679	Pbr009541	Divergent	-0.226431
PCP021196	Pbr040687	Divergent	-0.226067
PCP017325	Pbr020282	Divergent	-0.225841
PCP004291	Pbr027339	Divergent	-0.225363
PCP020128	Pbr042681	Divergent	-0.225126
PCP016794	Pbr004339	Divergent	-0.225101
PCP035263	Pbr011735	Divergent	-0.225019
PCP019576	Pbr012909	Divergent	-0.22486
PCP016304	Pbr004160	Divergent	-0.224762
PCP034106	Pbr022221	Divergent	-0.224437
PCP009941	Pbr012602	Divergent	-0.224315
PCP012972	Pbr017988	Divergent	-0.224267
PCP005774	Pbr019487	Divergent	-0.224218
PCP042591	Pbr025175	Divergent	-0.223934
PCP020125	Pbr008000	Divergent	-0.223823
PCP023651	Pbr008796	Divergent	-0.223691
PCP016366	Pbr019815	Divergent	-0.223608
PCP020502	Pbr011922	Divergent	-0.22288
PCP032828	Pbr028719	Divergent	-0.22277
PCP028159	Pbr037375	Divergent	-0.221937
PCP014841	Pbr003301	Divergent	-0.221713
PCP008178	Pbr024791	Divergent	-0.221667
PCP000653	Pbr017146	Divergent	-0.221147
PCP001334	Pbr040030	Divergent	-0.22093
PCP003419	Pbr019636	Divergent	-0.220455
PCP015644	Pbr024242	Divergent	-0.220085
PCP024159	Pbr022441	Divergent	-0.219964
PCP018685	Pbr024664	Divergent	-0.219845
PCP020895	Pbr000265	Divergent	-0.219784
PCP015149	Pbr021643	Divergent	-0.219377
PCP005517	Pbr013849	Divergent	-0.219243
PCP025136	Pbr038434	Divergent	-0.219232
PCP003368	Pbr029930	Divergent	-0.219065
PCP023293	Pbr028299	Divergent	-0.21877
PCP018777	Pbr040356	Divergent	-0.21827
PCP002433	Pbr016482	Divergent	-0.217778
PCP012013	Pbr026908	Divergent	-0.217588
PCP022020	Pbr028237	Divergent	-0.217506
PCP010798	Pbr002242	Divergent	-0.217197
PCP029316	Pbr011351	Divergent	-0.216645
PCP010639	Pbr040592	Divergent	-0.214205
PCP038920	Pbr023451	Divergent	-0.213633
PCP021012	Pbr013419	Divergent	-0.212783
PCP002004	Pbr020235	Divergent	-0.211939
PCP002719	Pbr029710	Divergent	-0.211931
PCP026185	Pbr006808	Divergent	-0.211754
PCP020883	Pbr000279	Divergent	-0.211408
PCP015560	Pbr013033	Divergent	-0.211352
PCP000223	Pbr028579	Divergent	-0.211174
PCP033176	Pbr042771	Divergent	-0.211118
PCP009162	Pbr039793	Divergent	-0.210343
PCP008206	Pbr018376	Divergent	-0.209894
PCP024941	Pbr042254	Divergent	-0.209759
PCP020169	Pbr038623	Divergent	-0.20918
PCP000237	Pbr028560	Divergent	-0.208576
PCP029694	Pbr024959	Divergent	-0.208403
PCP044098	Pbr017952	Divergent	-0.207938
PCP019731	Pbr013906	Divergent	-0.207583
PCP002234	Pbr032775	Divergent	-0.207304
PCP034428	Pbr007314	Divergent	-0.20663
PCP007016	Pbr022031	Divergent	-0.206073
PCP005225	Pbr030117	Divergent	-0.205985
PCP011021	Pbr030371	Divergent	-0.205732
PCP003350	Pbr029907	Divergent	-0.204849
PCP014786	Pbr018086	Divergent	-0.204849
PCP001836	Pbr013237	Divergent	-0.204264
PCP016472	Pbr017133	Divergent	-0.20426
PCP001720	Pbr010311	Divergent	-0.204068
PCP016603	Pbr003370	Divergent	-0.204038
PCP007697	Pbr013959	Divergent	-0.203851
PCP041315	Pbr014830	Divergent	-0.203851
PCP019735	Pbr008387	Divergent	-0.203715
PCP005172	Pbr017344	Divergent	-0.203703
PCP011373	Pbr010590	Divergent	-0.203348
PCP005478	Pbr006879	Divergent	-0.202734
PCP013884	Pbr028494	Divergent	-0.202668
PCP001733	Pbr010296	Divergent	-0.202575
PCP023683	Pbr029684	Divergent	-0.202026
PCP030547	Pbr036247	Divergent	-0.201927
PCP029628	Pbr016511	Divergent	-0.201776
PCP005025	Pbr041485	Divergent	-0.201506
PCP024805	Pbr032955	Divergent	-0.200879
PCP030581	Pbr038210	Divergent	-0.20079
PCP044490	Pbr023641	Divergent	-0.200228
PCP002235	Pbr032773	Divergent	-0.200024
PCP028295	Pbr032613	Divergent	-0.199604
PCP002655	Pbr035618	Divergent	-0.199482
PCP002093	Pbr000856	Divergent	-0.199329
PCP011443	Pbr007698	Divergent	-0.199236
PCP003307	Pbr039124	Divergent	-0.199127
PCP014512	Pbr014342	Divergent	-0.198937
PCP019649	Pbr024549	Divergent	-0.198046
PCP036219	Pbr009474	Divergent	-0.196902
PCP002019	Pbr035572	Divergent	-0.196811
PCP031071	Pbr034426	Divergent	-0.196551
PCP009805	Pbr013413	Divergent	-0.195928
PCP026965	Pbr025004	Divergent	-0.19573
PCP021535	Pbr029787	Divergent	-0.195647
PCP004147	Pbr005931	Divergent	-0.195072
PCP013731	Pbr023342	Divergent	-0.193995
PCP024138	Pbr025143	Divergent	-0.19227
PCP042927	Pbr024128	Divergent	-0.192042
PCP009917	Pbr028339	Divergent	-0.191762
PCP023663	Pbr029649	Divergent	-0.191346
PCP010960	Pbr002251	Divergent	-0.191205
PCP006118	Pbr037038	Divergent	-0.190731
PCP005000	Pbr041513	Divergent	-0.189918
PCP031053	Pbr018821	Divergent	-0.18948
PCP021974	Pbr018971	Divergent	-0.189348
PCP036876	Pbr001377	Divergent	-0.188877
PCP027343	Pbr014027	Divergent	-0.188661
PCP002289	Pbr027923	Divergent	-0.188581
PCP025815	Pbr005849	Divergent	-0.187318
PCP028922	Pbr013829	Divergent	-0.186349
PCP025025	Pbr000539	Divergent	-0.186165
PCP005312	Pbr008845	Divergent	-0.185799
PCP004377	Pbr017571	Divergent	-0.185751
PCP003305	Pbr039126	Divergent	-0.185472
PCP036883	Pbr009388	Divergent	-0.185353
PCP024370	Pbr039522	Divergent	-0.185105
PCP039487	Pbr021062	Divergent	-0.185092
PCP006080	Pbr040749	Divergent	-0.184812
PCP026295	Pbr034355	Divergent	-0.183194
PCP041759	Pbr037776	Divergent	-0.182665
PCP002812	Pbr021968	Divergent	-0.181546
PCP044070	Pbr028380	Divergent	-0.181176
PCP020322	Pbr008630	Divergent	-0.180889
PCP024910	Pbr040630	Divergent	-0.180769
PCP030580	Pbr038209	Divergent	-0.180573
PCP005959	Pbr025949	Divergent	-0.18036
PCP002016	Pbr035575	Divergent	-0.179016
PCP034107	Pbr022236	Divergent	-0.178587
PCP024565	Pbr026271	Divergent	-0.178355
PCP038033	Pbr027385	Divergent	-0.178332
PCP012211	Pbr004979	Divergent	-0.177187
PCP029798	Pbr023309	Divergent	-0.17692
PCP020441	Pbr026946	Divergent	-0.176862
PCP005749	Pbr028706	Divergent	-0.174498
PCP043059	Pbr028963	Divergent	-0.173985
PCP013650	Pbr013101	Divergent	-0.173583
PCP001941	Pbr002852	Divergent	-0.173461
PCP043674	Pbr039193	Divergent	-0.171702
PCP034192	Pbr004976	Divergent	-0.170077
PCP006808	Pbr012103	Divergent	-0.168946
PCP017756	Pbr037940	Divergent	-0.168448
PCP037736	Pbr039394	Divergent	-0.168348
PCP023424	Pbr033113	Divergent	-0.168289
PCP006968	Pbr011365	Divergent	-0.167008
PCP037461	Pbr042789	Divergent	-0.166667
PCP022078	Pbr025230	Divergent	-0.166667
PCP013473	Pbr019978	Divergent	-0.166667
PCP033750	Pbr013355	Divergent	-0.166667
PCP000511	Pbr035929	Divergent	-0.166667
PCP016792	Pbr004341	Divergent	-0.166667
PCP024943	Pbr042256	Divergent	-0.166667
PCP006206	Pbr042050	Divergent	-0.166667
PCP019128	Pbr025078	Divergent	-0.166667
PCP032418	Pbr039170	Divergent	-0.166667
PCP023218	Pbr014424	Divergent	-0.166667
PCP031939	Pbr025814	Divergent	-0.166667
PCP027486	Pbr031694	Divergent	-0.166667
PCP034091	Pbr018584	Divergent	-0.166667
PCP044263	Pbr020229	Divergent	-0.166667
PCP023310	Pbr012563	Divergent	-0.166667
PCP009790	Pbr013397	Divergent	-0.166667
PCP035255	Pbr037952	Divergent	-0.166667
PCP004375	Pbr017569	Divergent	-0.166667
PCP017046	Pbr034445	Divergent	-0.166667
PCP038884	Pbr004845	Divergent	-0.166667
PCP021702	Pbr031849	Divergent	-0.166667
PCP019469	Pbr007092	Divergent	-0.166667
PCP022757	Pbr009963	Divergent	-0.166667
PCP016142	Pbr019861	Divergent	-0.166667
PCP005251	Pbr012249	Divergent	-0.166667
PCP019730	Pbr013907	Divergent	-0.166667
PCP028140	Pbr010245	Divergent	-0.166667
PCP009803	Pbr013411	Divergent	-0.166667
PCP012011	Pbr026904	Divergent	-0.166667
PCP014822	Pbr003324	Divergent	-0.166667
PCP029312	Pbr011356	Divergent	-0.166667
PCP026955	Pbr008637	Divergent	-0.166667
PCP004157	Pbr005945	Divergent	-0.166667
PCP017013	Pbr021669	Divergent	-0.166667
PCP006584	Pbr013676	Divergent	-0.166667
PCP015438	Pbr040731	Divergent	-0.166667
PCP021009	Pbr013415	Divergent	-0.166667
PCP009290	Pbr001888	Divergent	-0.166667
PCP010324	Pbr017681	Divergent	-0.166667
PCP042795	Pbr029966	Divergent	-0.166667
PCP023224	Pbr014430	Divergent	-0.166667
PCP033104	Pbr012138	Divergent	-0.166667
PCP010942	Pbr003244	Divergent	-0.166667
PCP012280	Pbr032770	Divergent	-0.166667
PCP030617	Pbr011870	Divergent	-0.166667
PCP034065	Pbr010636	Divergent	-0.166667
PCP041015	Pbr011555	Divergent	-0.166667
PCP042800	Pbr029941	Divergent	-0.166565
PCP033103	Pbr012158	Divergent	-0.166401
PCP014846	Pbr003292	Divergent	-0.166233
PCP002876	Pbr012487	Divergent	-0.166051
PCP030816	Pbr042203	Divergent	-0.165739
PCP006854	Pbr014395	Divergent	-0.165207
PCP041598	Pbr034240	Divergent	-0.164396
PCP023301	Pbr028308	Divergent	-0.164278
PCP038116	Pbr031918	Divergent	-0.164189
PCP019285	Pbr018755	Divergent	-0.161799
PCP026448	Pbr020306	Divergent	-0.161282
PCP036965	Pbr015413	Divergent	-0.160665
PCP007193	Pbr035283	Divergent	-0.160634
PCP019697	Pbr027907	Divergent	-0.159738
PCP009842	Pbr000389	Divergent	-0.159609
PCP033837	Pbr026579	Divergent	-0.159385
PCP024678	Pbr011883	Divergent	-0.159337
PCP007609	Pbr042073	Divergent	-0.158271
PCP008748	Pbr037367	Divergent	-0.156672
PCP005128	Pbr035076	Divergent	-0.156244
PCP012939	Pbr029264	Divergent	-0.155845
PCP001862	Pbr036339	Divergent	-0.15571
PCP031896	Pbr013591	Divergent	-0.154774
PCP041605	Pbr034217	Divergent	-0.154748
PCP030087	Pbr029496	Divergent	-0.154275
PCP001214	Pbr008298	Divergent	-0.154199
PCP039058	Pbr029565	Divergent	-0.15242
PCP029995	Pbr006556	Divergent	-0.152352
PCP006896	Pbr018566	Divergent	-0.152332
PCP016955	Pbr000484	Divergent	-0.152249
PCP018592	Pbr023354	Divergent	-0.152229
PCP004611	Pbr035864	Divergent	-0.152049
PCP004379	Pbr017573	Divergent	-0.15193
PCP008749	Pbr037366	Divergent	-0.151007
PCP023329	Pbr032406	Divergent	-0.150871
PCP016325	Pbr000658	Divergent	-0.150358
PCP044103	Pbr012625	Divergent	-0.150208
PCP040107	Pbr035512	Divergent	-0.149778
PCP016208	Pbr019944	Divergent	-0.149201
PCP024143	Pbr025149	Divergent	-0.149111
PCP036877	Pbr001369	Divergent	-0.147908
PCP007357	Pbr041324	Divergent	-0.146832
PCP011400	Pbr002012	Divergent	-0.146666
PCP005133	Pbr035069	Divergent	-0.146453
PCP007089	Pbr035924	Divergent	-0.14606
PCP039804	Pbr000385	Divergent	-0.14536
PCP003777	Pbr009547	Divergent	-0.14393
PCP016305	Pbr004159	Divergent	-0.14378
PCP036638	Pbr019760	Divergent	-0.143571
PCP033152	Pbr032329	Divergent	-0.143435
PCP004459	Pbr021440	Divergent	-0.143357
PCP041994	Pbr031862	Divergent	-0.143283
PCP000068	Pbr019222	Divergent	-0.142896
PCP042837	Pbr040264	Divergent	-0.142288
PCP041944	Pbr009429	Divergent	-0.140451
PCP016439	Pbr030828	Divergent	-0.138798
PCP006576	Pbr013662	Divergent	-0.138789
PCP006809	Pbr012102	Divergent	-0.137432
PCP010800	Pbr002245	Divergent	-0.137103
PCP000651	Pbr017144	Divergent	-0.136156
PCP029008	Pbr024219	Divergent	-0.135927
PCP025954	Pbr001917	Divergent	-0.135246
PCP017992	Pbr013869	Divergent	-0.134386
PCP022790	Pbr028051	Divergent	-0.134334
PCP024846	Pbr036904	Divergent	-0.133869
PCP036171	Pbr020901	Divergent	-0.133719
PCP027853	Pbr030619	Divergent	-0.133066
PCP016604	Pbr003368	Divergent	-0.131645
PCP030402	Pbr024393	Divergent	-0.131473
PCP008242	Pbr021051	Divergent	-0.13115
PCP037735	Pbr039393	Divergent	-0.130406
PCP002005	Pbr020236	Divergent	-0.13033
PCP013599	Pbr009243	Divergent	-0.129736
PCP012908	Pbr024987	Divergent	-0.129305
PCP045115	Pbr040929	Divergent	-0.12916
PCP006119	Pbr037036	Divergent	-0.129045
PCP019713	Pbr013933	Divergent	-0.128817
PCP010569	Pbr037809	Divergent	-0.128688
PCP005733	Pbr029074	Divergent	-0.128407
PCP010524	Pbr030475	Divergent	-0.127607
PCP030653	Pbr001648	Divergent	-0.12632
PCP010748	Pbr030223	Divergent	-0.126306
PCP023603	Pbr006054	Divergent	-0.125623
PCP018216	Pbr033090	Divergent	-0.125559
PCP008702	Pbr039805	Divergent	-0.125174
PCP004997	Pbr041518	Divergent	-0.125093
PCP035662	Pbr022434	Divergent	-0.125015
PCP019871	Pbr022672	Divergent	-0.12478
PCP020905	Pbr000246	Divergent	-0.124336
PCP021763	Pbr033921	Divergent	-0.124213
PCP039655	Pbr024585	Divergent	-0.124056
PCP026359	Pbr033943	Divergent	-0.123304
PCP002233	Pbr032776	Divergent	-0.12316
PCP028466	Pbr011510	Divergent	-0.12268
PCP006589	Pbr013681	Divergent	-0.121919
PCP009944	Pbr012599	Divergent	-0.121743
PCP010467	Pbr011151	Divergent	-0.121395
PCP011893	Pbr036000	Divergent	-0.120468
PCP027613	Pbr013041	Divergent	-0.119231
PCP022942	Pbr007387	Divergent	-0.118945
PCP001856	Pbr036349	Divergent	-0.117803
PCP032840	Pbr022799	Divergent	-0.117212
PCP009094	Pbr042759	Divergent	-0.117141
PCP010692	Pbr042667	Divergent	-0.116262
PCP025341	Pbr014707	Divergent	-0.115898
PCP027476	Pbr031541	Divergent	-0.11521
PCP036844	Pbr035846	Divergent	-0.115104
PCP027477	Pbr010791	Divergent	-0.114982
PCP013873	Pbr023583	Divergent	-0.114681
PCP011452	Pbr018640	Divergent	-0.114301
PCP008538	Pbr023623	Divergent	-0.113638
PCP044865	Pbr014887	Divergent	-0.113502
PCP026294	Pbr034354	Divergent	-0.113502
PCP005005	Pbr041506	Divergent	-0.113331
PCP027432	Pbr010847	Divergent	-0.112727
PCP009009	Pbr035622	Divergent	-0.112109
PCP009137	Pbr008252	Divergent	-0.1113
PCP023375	Pbr041428	Divergent	-0.110069
PCP033459	Pbr030188	Divergent	-0.109932
PCP033460	Pbr030197	Divergent	-0.108505
PCP033436	Pbr042136	Divergent	-0.107238
PCP016212	Pbr019954	Divergent	-0.105473
PCP017811	Pbr011705	Divergent	-0.105454
PCP042786	Pbr016422	Divergent	-0.105096
PCP011368	Pbr010598	Divergent	-0.10457
PCP022662	Pbr021852	Divergent	-0.104258
PCP020900	Pbr000258	Divergent	-0.104193
PCP029172	Pbr016220	Divergent	-0.10398
PCP036192	Pbr026613	Divergent	-0.103022
PCP010551	Pbr020596	Divergent	-0.102827
PCP000078	Pbr016335	Divergent	-0.102801
PCP019954	Pbr014744	Divergent	-0.102718
PCP044124	Pbr010822	Divergent	-0.102301
PCP025313	Pbr037468	Divergent	-0.101981
PCP010944	Pbr030275	Divergent	-0.101039
PCP022705	Pbr021909	Divergent	-0.100565
PCP039566	Pbr030109	Divergent	-0.100165
PCP026789	Pbr010870	Divergent	-0.0999725
PCP021184	Pbr016451	Divergent	-0.0998042
PCP010062	Pbr001427	Divergent	-0.0989056
PCP003803	Pbr009281	Divergent	-0.0982497
PCP010354	Pbr023178	Divergent	-0.0975982
PCP000946	Pbr016361	Divergent	-0.0971109
PCP035981	Pbr033923	Divergent	-0.0967313
PCP008815	Pbr036253	Divergent	-0.0953295
PCP036813	Pbr005838	Divergent	-0.0949977
PCP002380	Pbr008478	Divergent	-0.0945288
PCP031273	Pbr033687	Divergent	-0.0941539
PCP007564	Pbr009258	Divergent	-0.0941172
PCP043951	Pbr013655	Divergent	-0.094103
PCP013999	Pbr028238	Divergent	-0.0940569
PCP003314	Pbr039116	Divergent	-0.0928741
PCP042522	Pbr006129	Divergent	-0.0928737
PCP002439	Pbr016489	Divergent	-0.092817
PCP012226	Pbr008280	Divergent	-0.0926233
PCP040112	Pbr035496	Divergent	-0.0923261
PCP038451	Pbr012489	Divergent	-0.0922471
PCP015599	Pbr022859	Divergent	-0.09167
PCP009902	Pbr028366	Divergent	-0.0914388
PCP003342	Pbr039077	Divergent	-0.0904889
PCP026850	Pbr031666	Divergent	-0.0900246
PCP005471	Pbr037490	Divergent	-0.0896228
PCP005097	Pbr022254	Divergent	-0.0881386
PCP006769	Pbr011056	Divergent	-0.0872456
PCP016444	Pbr017097	Divergent	-0.0867915
PCP005012	Pbr041500	Divergent	-0.0866371
PCP024944	Pbr042257	Divergent	-0.0865884
PCP003781	Pbr008403	Divergent	-0.0859009
PCP020173	Pbr038630	Divergent	-0.0854505
PCP015049	Pbr041899	Divergent	-0.0852002
PCP036321	Pbr018488	Divergent	-0.0842923
PCP013848	Pbr036628	Divergent	-0.0839372
PCP006965	Pbr011361	Divergent	-0.083767
PCP021756	Pbr015818	Divergent	-0.0834288
PCP038602	Pbr017953	Divergent	-0.0834025
PCP017931	Pbr000104	Divergent	-0.0830927
PCP008441	Pbr008621	Divergent	-0.0827814
PCP019287	Pbr018748	Divergent	-0.0827716
PCP022549	Pbr020879	Divergent	-0.0825043
PCP018185	Pbr039948	Divergent	-0.08193
PCP024368	Pbr039524	Divergent	-0.0805223
PCP023405	Pbr024653	Divergent	-0.0801576
PCP012471	Pbr020561	Divergent	-0.0800853
PCP005872	Pbr020255	Divergent	-0.0798093
PCP041946	Pbr009430	Divergent	-0.079595
PCP007088	Pbr035925	Divergent	-0.0790739
PCP029797	Pbr023308	Divergent	-0.0788626
PCP031849	Pbr019286	Divergent	-0.0785553
PCP026204	Pbr006832	Divergent	-0.0784649
PCP024201	Pbr036242	Divergent	-0.0780185
PCP037752	Pbr038244	Divergent	-0.0779844
PCP020266	Pbr007172	Divergent	-0.0779054
PCP004175	Pbr025756	Divergent	-0.0772545
PCP010883	Pbr017465	Divergent	-0.0772412
PCP008794	Pbr027168	Divergent	-0.0769404
PCP025114	Pbr038814	Divergent	-0.0768274
PCP013189	Pbr010930	Divergent	-0.0764117
PCP025973	Pbr029977	Divergent	-0.0755538
PCP038876	Pbr030497	Divergent	-0.0751645
PCP002951	Pbr015230	Divergent	-0.0751618
PCP028071	Pbr034473	Divergent	-0.074652
PCP009912	Pbr028353	Divergent	-0.0746306
PCP025957	Pbr001913	Divergent	-0.0744975
PCP014759	Pbr041808	Divergent	-0.0742751
PCP042521	Pbr006128	Divergent	-0.0742321
PCP033915	Pbr039789	Divergent	-0.0740233
PCP012962	Pbr029242	Divergent	-0.0738677
PCP036875	Pbr001378	Divergent	-0.0731264
PCP044483	Pbr026527	Divergent	-0.072634
PCP011976	Pbr037168	Divergent	-0.0725326
PCP014716	Pbr013565	Divergent	-0.0718634
PCP005183	Pbr011456	Divergent	-0.071649
PCP019584	Pbr003146	Divergent	-0.0715824
PCP040698	Pbr042341	Divergent	-0.0713828
PCP044250	Pbr012887	Divergent	-0.0712817
PCP018482	Pbr042827	Divergent	-0.0711753
PCP028014	Pbr040338	Divergent	-0.0711625
PCP028256	Pbr000552	Divergent	-0.0709948
PCP030489	Pbr039190	Divergent	-0.0699571
PCP001809	Pbr029988	Divergent	-0.0695897
PCP010110	Pbr027842	Divergent	-0.0677502
PCP044251	Pbr012906	Divergent	-0.0677114
PCP015115	Pbr003247	Divergent	-0.0676525
PCP037107	Pbr038688	Divergent	-0.0665619
PCP006128	Pbr009252	Divergent	-0.0659112
PCP014874	Pbr014472	Divergent	-0.0658313
PCP027399	Pbr028968	Divergent	-0.0656509
PCP004399	Pbr001171	Divergent	-0.0655688
PCP031943	Pbr033054	Divergent	-0.0650653
PCP011891	Pbr035997	Divergent	-0.0647394
PCP000646	Pbr015051	Divergent	-0.064432
PCP014684	Pbr013513	Divergent	-0.0639079
PCP034427	Pbr007326	Divergent	-0.0636042
PCP019288	Pbr018746	Divergent	-0.06353
PCP008864	Pbr021389	Divergent	-0.0631053
PCP005130	Pbr035074	Divergent	-0.0625519
PCP016261	Pbr035751	Divergent	-0.061946
PCP007294	Pbr015078	Divergent	-0.0618559
PCP012558	Pbr025447	Divergent	-0.0611278
PCP043366	Pbr031112	Divergent	-0.0610131
PCP001795	Pbr030009	Divergent	-0.0603178
PCP024967	Pbr006170	Divergent	-0.0599251
PCP004610	Pbr035867	Divergent	-0.0598307
PCP031088	Pbr001188	Divergent	-0.059753
PCP028009	Pbr040349	Divergent	-0.0584775
PCP003608	Pbr013448	Divergent	-0.0583046
PCP024812	Pbr008547	Divergent	-0.0573169
PCP044326	Pbr016880	Divergent	-0.0572375
PCP038290	Pbr030031	Divergent	-0.0552345
PCP001966	Pbr015721	Divergent	-0.0549008
PCP005034	Pbr041475	Divergent	-0.0546118
PCP030582	Pbr038211	Divergent	-0.0533333
PCP025794	Pbr005818	Divergent	-0.0527621
PCP010224	Pbr014374	Divergent	-0.0519821
PCP020844	Pbr000328	Divergent	-0.051835
PCP024658	Pbr014157	Divergent	-0.0513362
PCP025317	Pbr028825	Divergent	-0.0502181
PCP028001	Pbr022969	Divergent	-0.0501671
PCP001102	Pbr017815	Divergent	-0.0501489
PCP000543	Pbr014109	Divergent	-0.0498451
PCP034824	Pbr038836	Divergent	-0.049828
PCP024355	Pbr039544	Divergent	-0.0498124
PCP029438	Pbr027537	Divergent	-0.0489993
PCP017379	Pbr032368	Divergent	-0.0480362
PCP026493	Pbr014696	Divergent	-0.0478739
PCP001748	Pbr000595	Divergent	-0.0477642
PCP016801	Pbr004327	Divergent	-0.0474765
PCP008776	Pbr028289	Divergent	-0.0460952
PCP044313	Pbr028513	Divergent	-0.0457063
PCP000367	Pbr016629	Divergent	-0.0456256
PCP027872	Pbr014786	Divergent	-0.0454074
PCP025137	Pbr038433	Divergent	-0.0451146
PCP017927	Pbr000109	Divergent	-0.0450138
PCP012103	Pbr015406	Divergent	-0.0447891
PCP027407	Pbr020385	Divergent	-0.0443093
PCP006116	Pbr037041	Divergent	-0.0442352
PCP001794	Pbr030010	Divergent	-0.0440942
PCP000601	Pbr001823	Divergent	-0.0440347
PCP019650	Pbr024550	Divergent	-0.0432918
PCP002290	Pbr027924	Divergent	-0.0430874
PCP028356	Pbr016978	Divergent	-0.0424467
PCP032876	Pbr029075	Divergent	-0.0423854
PCP006572	Pbr013657	Divergent	-0.0422399
PCP008183	Pbr024784	Divergent	-0.0422398
PCP043771	Pbr006390	Divergent	-0.0416208
PCP038289	Pbr030032	Divergent	-0.0414144
PCP015439	Pbr040732	Divergent	-0.0412721
PCP001282	Pbr038580	Divergent	-0.0406308
PCP025133	Pbr019770	Divergent	-0.0389504
PCP000512	Pbr035931	Divergent	-0.0389287
PCP044022	Pbr034830	Divergent	-0.0385824
PCP005877	Pbr020260	Divergent	-0.0383778
PCP010833	Pbr010512	Divergent	-0.0376395
PCP021877	Pbr015508	Divergent	-0.0376337
PCP005132	Pbr035070	Divergent	-0.0368995
PCP027397	Pbr028961	Divergent	-0.036651
PCP002091	Pbr000854	Divergent	-0.0365051
PCP010469	Pbr011154	Divergent	-0.0362317
PCP013990	Pbr015130	Divergent	-0.0359223
PCP043982	Pbr000293	Divergent	-0.035911
PCP031310	Pbr027111	Divergent	-0.0358863
PCP014717	Pbr013566	Divergent	-0.0350377
PCP043987	Pbr025131	Divergent	-0.0344796
PCP033132	Pbr040074	Divergent	-0.033412
PCP011361	Pbr010607	Divergent	-0.0331649
PCP043086	Pbr023498	Divergent	-0.0325093
PCP002618	Pbr011502	Divergent	-0.0320811
PCP031236	Pbr040799	Divergent	-0.0315741
PCP003323	Pbr039105	Divergent	-0.0312143
PCP006762	Pbr011066	Divergent	-0.0311246
PCP035599	Pbr036534	Divergent	-0.0310527
PCP009759	Pbr013362	Divergent	-0.0305377
PCP034379	Pbr017994	Divergent	-0.0301716
PCP025314	Pbr028831	Divergent	-0.0284219
PCP031927	Pbr004276	Divergent	-0.0282441
PCP009798	Pbr013405	Divergent	-0.0272928
PCP008287	Pbr042139	Divergent	-0.0260698
PCP025035	Pbr029618	Divergent	-0.0259243
PCP020414	Pbr019170	Divergent	-0.0258834
PCP010242	Pbr017331	Divergent	-0.024872
PCP033064	Pbr006675	Divergent	-0.0246188
PCP010630	Pbr025692	Divergent	-0.0243631
PCP005087	Pbr004849	Divergent	-0.0241571
PCP021745	Pbr030697	Divergent	-0.0239904
PCP007236	Pbr021990	Divergent	-0.023424
PCP019284	Pbr018759	Divergent	-0.0217695
PCP018718	Pbr014457	Divergent	-0.0217349
PCP021232	Pbr000562	Divergent	-0.0213902
PCP001816	Pbr013261	Divergent	-0.0213022
PCP040113	Pbr035495	Divergent	-0.021209
PCP006778	Pbr012151	Divergent	-0.0210649
PCP020437	Pbr026942	Divergent	-0.020026
PCP042854	Pbr039771	Divergent	-0.0193296
PCP001994	Pbr020222	Divergent	-0.0181167
PCP008237	Pbr021057	Divergent	-0.0180142
PCP036190	Pbr026620	Divergent	-0.0174414
PCP008231	Pbr027457	Divergent	-0.0162874
PCP039958	Pbr027203	Divergent	-0.0158258
PCP023353	Pbr001322	Divergent	-0.0155391
PCP013910	Pbr016146	Divergent	-0.0155131
PCP021180	Pbr026029	Divergent	-0.0150061
PCP010326	Pbr017678	Divergent	-0.0149954
PCP026473	Pbr015421	Divergent	-0.0142753
PCP029983	Pbr023359	Divergent	-0.0130034
PCP003986	Pbr011459	Divergent	-0.0122992
PCP013953	Pbr020771	Divergent	-0.0121932
PCP024481	Pbr017820	Divergent	-0.0116028
PCP023775	Pbr042043	Divergent	-0.0113743
PCP018453	Pbr015127	Divergent	-0.01133
PCP005467	Pbr037486	Divergent	-0.0109907
PCP018531	Pbr036949	Divergent	-0.010258
PCP042808	Pbr016825	Divergent	-0.00807653
PCP010670	Pbr008272	Divergent	-0.00803953
PCP040123	Pbr007695	Divergent	-0.00798806
PCP012430	Pbr030352	Divergent	-0.00770142
PCP002620	Pbr011500	Divergent	-0.00744339
PCP010160	Pbr042303	Divergent	-0.00688462
PCP009849	Pbr000381	Divergent	-0.00654978
PCP010814	Pbr034768	Divergent	-0.00631725
PCP016179	Pbr019911	Divergent	-0.00597334
PCP033458	Pbr030187	Divergent	-0.00537399
PCP000346	Pbr016659	Divergent	-0.00437584
PCP017793	Pbr011727	Divergent	-0.00330983
PCP033783	Pbr002503	Divergent	-0.0026185
PCP004035	Pbr019320	Divergent	-0.00246958
PCP011369	Pbr010595	Divergent	-0.0020717
PCP000600	Pbr001824	Divergent	-0.00136979
PCP031100	Pbr022843	Divergent	-0.00126738
PCP010694	Pbr004252	Divergent	-0.000721454
PCP032792	Pbr011451	Divergent	-0.000338427
PCP006588	Pbr013680	Divergent	-0.000279497
PCP014605	Pbr003844	Divergent	-2.25184e-05
PCP021761	Pbr033925	Divergent	0.00114096
PCP031460	Pbr016153	Divergent	0.00120726
PCP002725	Pbr024662	Divergent	0.00169532
PCP040724	Pbr013550	Divergent	0.00235356
PCP033890	Pbr002240	Divergent	0.00235952
PCP036506	Pbr030657	Divergent	0.00311417
PCP016327	Pbr000654	Divergent	0.0035588
PCP005138	Pbr035064	Divergent	0.00378338
PCP015596	Pbr036692	Divergent	0.00405144
PCP018443	Pbr032595	Divergent	0.00500217
PCP026039	Pbr016796	Divergent	0.00501733
PCP009901	Pbr028367	Divergent	0.0061683
PCP024137	Pbr025142	Divergent	0.00625575
PCP018910	Pbr021433	Divergent	0.00716997
PCP015082	Pbr018663	Divergent	0.0073068
PCP044361	Pbr031316	Divergent	0.00754799
PCP024659	Pbr014154	Divergent	0.0102023
PCP044130	Pbr039196	Divergent	0.0105545
PCP017004	Pbr037412	Divergent	0.0115238
PCP019661	Pbr022827	Divergent	0.0115552
PCP040271	Pbr006767	Divergent	0.0121698
PCP027438	Pbr010841	Divergent	0.0123722
PCP005711	Pbr015987	Divergent	0.0124271
PCP000110	Pbr016292	Divergent	0.0127318
PCP033124	Pbr006189	Divergent	0.0127359
PCP043424	Pbr005257	Divergent	0.0127515
PCP016785	Pbr004350	Divergent	0.0129273
PCP005255	Pbr012255	Divergent	0.013136
PCP031928	Pbr004277	Divergent	0.0131937
PCP022023	Pbr028232	Divergent	0.0132842
PCP006812	Pbr012098	Divergent	0.013546
PCP024914	Pbr040627	Divergent	0.0148408
PCP031493	Pbr029004	Divergent	0.0148577
PCP016582	Pbr011258	Divergent	0.0152814
PCP027405	Pbr020383	Divergent	0.015309
PCP022651	Pbr026593	Divergent	0.0154982
PCP000833	Pbr008783	Divergent	0.0156863
PCP000786	Pbr033058	Divergent	0.0156989
PCP016627	Pbr038107	Divergent	0.0160605
PCP006220	Pbr011850	Divergent	0.0161237
PCP023279	Pbr013190	Divergent	0.0162766
PCP005355	Pbr022347	Divergent	0.0163663
PCP035328	Pbr039954	Divergent	0.0167107
PCP021155	Pbr026068	Divergent	0.0170586
PCP041945	Pbr042689	Divergent	0.0182676
PCP013665	Pbr032528	Divergent	0.0191976
PCP005473	Pbr037492	Divergent	0.0199195
PCP003329	Pbr039097	Divergent	0.0201367
PCP027527	Pbr036390	Divergent	0.0213903
PCP005227	Pbr030112	Divergent	0.0215181
PCP025029	Pbr000535	Divergent	0.0216092
PCP027799	Pbr015390	Divergent	0.021706
PCP009899	Pbr028371	Divergent	0.0221638
PCP042802	Pbr029939	Divergent	0.0223331
PCP009148	Pbr024584	Divergent	0.0224914
PCP003274	Pbr039174	Divergent	0.02255
PCP005867	Pbr020249	Divergent	0.0225929
PCP026097	Pbr007207	Divergent	0.0231104
PCP005017	Pbr041496	Divergent	0.0233776
PCP024963	Pbr006166	Divergent	0.0235654
PCP008862	Pbr021392	Divergent	0.0237452
PCP044148	Pbr015579	Divergent	0.0237953
PCP000681	Pbr032562	Divergent	0.0250271
PCP041607	Pbr034213	Divergent	0.0251038
PCP000924	Pbr012322	Divergent	0.0261343
PCP011447	Pbr007693	Divergent	0.0275844
PCP043981	Pbr000278	Divergent	0.0275897
PCP021948	Pbr016002	Divergent	0.0280964
PCP007692	Pbr013951	Divergent	0.029097
PCP020368	Pbr035019	Divergent	0.029379
PCP041466	Pbr037829	Divergent	0.0300245
PCP027752	Pbr042730	Divergent	0.0301765
PCP039475	Pbr027432	Divergent	0.0304051
PCP003325	Pbr039103	Divergent	0.0305869
PCP020980	Pbr017263	Divergent	0.031441
PCP014599	Pbr003836	Divergent	0.0318873
PCP016184	Pbr019917	Divergent	0.0321133
PCP040427	Pbr033017	Divergent	0.0336319
PCP016213	Pbr019956	Divergent	0.0338951
PCP013759	Pbr004699	Divergent	0.0343364
PCP013113	Pbr015556	Divergent	0.0350699
PCP003310	Pbr039120	Divergent	0.0354373
PCP004494	Pbr036135	Divergent	0.0354664
PCP017207	Pbr036462	Divergent	0.0357973
PCP011890	Pbr035996	Divergent	0.0369241
PCP001204	Pbr031491	Divergent	0.0375473
PCP019648	Pbr024548	Divergent	0.0377227
PCP032595	Pbr033367	Divergent	0.0380432
PCP012951	Pbr029247	Divergent	0.0380546
PCP042783	Pbr016417	Divergent	0.0382677
PCP007513	Pbr033966	Divergent	0.0397967
PCP010849	Pbr027112	Divergent	0.0398426
PCP020036	Pbr037268	Divergent	0.0410803
PCP000429	Pbr032814	Divergent	0.0422945
PCP010221	Pbr014370	Divergent	0.0425336
PCP006585	Pbr013677	Divergent	0.0426573
PCP044257	Pbr010688	Divergent	0.0430166
PCP016363	Pbr019821	Divergent	0.0438811
PCP006077	Pbr040745	Divergent	0.0441695
PCP019426	Pbr018411	Divergent	0.0443702
PCP004292	Pbr027338	Divergent	0.0449181
PCP005238	Pbr012229	Divergent	0.04501
PCP023187	Pbr028999	Divergent	0.0462531
PCP013987	Pbr009858	Divergent	0.0464477
PCP025115	Pbr038813	Divergent	0.0473667
PCP028293	Pbr032610	Divergent	0.0473772
PCP000065	Pbr019227	Divergent	0.0477007
PCP019797	Pbr016250	Divergent	0.048802
PCP020416	Pbr019172	Divergent	0.0493375
PCP021980	Pbr024099	Divergent	0.0500568
PCP002442	Pbr016492	Divergent	0.0508873
PCP040740	Pbr018092	Divergent	0.0516881
PCP011364	Pbr010603	Divergent	0.0521765
PCP022831	Pbr009490	Divergent	0.0522331
PCP026704	Pbr038441	Divergent	0.0525943
PCP025807	Pbr005835	Divergent	0.0530999
PCP021681	Pbr022928	Divergent	0.0533426
PCP003353	Pbr029910	Divergent	0.0535659
PCP027584	Pbr038279	Divergent	0.0535915
PCP006582	Pbr013674	Divergent	0.0537157
PCP035889	Pbr002910	Divergent	0.0537782
PCP043060	Pbr028964	Divergent	0.0540209
PCP022029	Pbr015901	Divergent	0.0540538
PCP011445	Pbr007696	Divergent	0.0544064
PCP007672	Pbr021158	Divergent	0.0544294
PCP032789	Pbr035063	Divergent	0.0551584
PCP031458	Pbr016155	Divergent	0.0552387
PCP020298	Pbr001899	Divergent	0.0553909
PCP017167	Pbr023812	Divergent	0.0556115
PCP006853	Pbr014396	Divergent	0.0559277
PCP037720	Pbr025418	Divergent	0.0563846
PCP032132	Pbr010345	Divergent	0.0569855
PCP002350	Pbr003604	Divergent	0.0572132
PCP020508	Pbr037777	Divergent	0.0575091
PCP008239	Pbr021055	Divergent	0.0577788
PCP041602	Pbr034227	Divergent	0.057858
PCP000482	Pbr013616	Divergent	0.0585666
PCP020317	Pbr031673	Divergent	0.0585773
PCP023373	Pbr041426	Divergent	0.0586028
PCP010106	Pbr027836	Divergent	0.0590668
PCP003420	Pbr019635	Divergent	0.0591811
PCP016807	Pbr004321	Divergent	0.0592923
PCP013496	Pbr031957	Divergent	0.0593853
PCP022734	Pbr018342	Divergent	0.0596741
PCP016470	Pbr017131	Divergent	0.059954
PCP018717	Pbr014458	Divergent	0.0603262
PCP022655	Pbr042811	Divergent	0.0623469
PCP011676	Pbr009538	Divergent	0.0634076
PCP037718	Pbr025415	Divergent	0.0640868
PCP002806	Pbr028779	Divergent	0.0641623
PCP011366	Pbr010600	Divergent	0.0643701
PCP015604	Pbr022864	Divergent	0.0645428
PCP008190	Pbr024776	Divergent	0.0647768
PCP002230	Pbr032780	Divergent	0.06504
PCP014062	Pbr029670	Divergent	0.0651323
PCP019706	Pbr013946	Divergent	0.0651501
PCP018417	Pbr009116	Divergent	0.0653127
PCP017227	Pbr038601	Divergent	0.065511
PCP006973	Pbr011372	Divergent	0.065777
PCP011999	Pbr034556	Divergent	0.0664159
PCP000804	Pbr029783	Divergent	0.0667396
PCP034512	Pbr016137	Divergent	0.0669932
PCP011654	Pbr009514	Divergent	0.0673164
PCP032771	Pbr041542	Divergent	0.0681238
PCP006001	Pbr033948	Divergent	0.0681537
PCP011876	Pbr034763	Divergent	0.0687082
PCP018721	Pbr014454	Divergent	0.0688724
PCP044122	Pbr016413	Divergent	0.0694883
PCP042842	Pbr040252	Divergent	0.069691
PCP007237	Pbr021989	Divergent	0.0700126
PCP035615	Pbr025020	Divergent	0.0700727
PCP023281	Pbr013195	Divergent	0.0704361
PCP000369	Pbr016627	Divergent	0.0711487
PCP031018	Pbr006402	Divergent	0.0716655
PCP022540	Pbr020892	Divergent	0.0717982
PCP019434	Pbr007165	Divergent	0.0720121
PCP009024	Pbr012210	Divergent	0.0721524
PCP020320	Pbr008628	Divergent	0.0732167
PCP033743	Pbr013316	Divergent	0.0732904
PCP039477	Pbr027439	Divergent	0.0736876
PCP012450	Pbr016987	Divergent	0.0739228
PCP023052	Pbr019528	Divergent	0.0749107
PCP021045	Pbr012091	Divergent	0.0749774
PCP000178	Pbr035222	Divergent	0.0755114
PCP028257	Pbr000553	Divergent	0.0756455
PCP008184	Pbr024783	Divergent	0.0763974
PCP024823	Pbr024743	Divergent	0.077007
PCP029052	Pbr041079	Divergent	0.0771176
PCP002665	Pbr037024	Divergent	0.0772617
PCP033752	Pbr013364	Divergent	0.0776563
PCP003312	Pbr039118	Divergent	0.078367
PCP023323	Pbr012422	Divergent	0.0785191
PCP003586	Pbr013485	Divergent	0.0791445
PCP003421	Pbr019632	Divergent	0.0794613
PCP015048	Pbr041898	Divergent	0.0807705
PCP016605	Pbr003367	Divergent	0.0817723
PCP006573	Pbr013658	Divergent	0.0818043
PCP008433	Pbr024414	Divergent	0.0819385
PCP005470	Pbr037489	Divergent	0.082043
PCP002674	Pbr040542	Divergent	0.082426
PCP008507	Pbr016898	Divergent	0.0831732
PCP040142	Pbr010709	Divergent	0.0832257
PCP017220	Pbr038591	Divergent	0.0833754
PCP045011	Pbr034769	Divergent	0.0836286
PCP019802	Pbr016258	Divergent	0.084107
PCP012365	Pbr041820	Divergent	0.084486
PCP026033	Pbr039997	Divergent	0.0848578
PCP017168	Pbr023811	Divergent	0.0851788
PCP001783	Pbr030021	Divergent	0.0854217
PCP006628	Pbr015971	Divergent	0.0867736
PCP007566	Pbr009262	Divergent	0.0869925
PCP043365	Pbr031111	Divergent	0.0870585
PCP000350	Pbr016654	Divergent	0.087528
PCP023434	Pbr016793	Divergent	0.087566
PCP026738	Pbr007629	Divergent	0.0881659
PCP030398	Pbr021116	Divergent	0.0899277
PCP044497	Pbr034765	Divergent	0.0901069
PCP005043	Pbr041460	Divergent	0.0901798
PCP020284	Pbr001881	Divergent	0.0904341
PCP018687	Pbr024668	Divergent	0.0908346
PCP009119	Pbr014262	Divergent	0.0912721
PCP011427	Pbr007723	Divergent	0.0917691
PCP036478	Pbr025137	Divergent	0.0920674
PCP002002	Pbr020233	Divergent	0.0922316
PCP001811	Pbr013267	Divergent	0.0926104
PCP013886	Pbr028492	Divergent	0.0933695
PCP034998	Pbr018991	Divergent	0.0936027
PCP031361	Pbr016527	Divergent	0.0936267
PCP019953	Pbr014743	Divergent	0.0941078
PCP035700	Pbr008624	Divergent	0.0944006
PCP020093	Pbr002636	Divergent	0.094548
PCP036856	Pbr007229	Divergent	0.0947903
PCP001314	Pbr010230	Divergent	0.0950895
PCP029799	Pbr023310	Divergent	0.0950937
PCP006227	Pbr018966	Divergent	0.095886
PCP016205	Pbr019940	Divergent	0.0960546
PCP010665	Pbr008278	Divergent	0.0966263
PCP032442	Pbr029928	Divergent	0.0966967
PCP024281	Pbr041941	Divergent	0.0967277
PCP012041	Pbr028809	Divergent	0.0971892
PCP006624	Pbr041781	Divergent	0.097863
PCP021944	Pbr016007	Divergent	0.0992316
PCP022543	Pbr020888	Divergent	0.0992337
PCP026312	Pbr009368	Divergent	0.0996185
PCP019291	Pbr018743	Divergent	0.10085
PCP035035	Pbr007269	Divergent	0.100901
PCP025237	Pbr011789	Divergent	0.101418
PCP003498	Pbr027019	Divergent	0.101741
PCP029641	Pbr037392	Divergent	0.102372
PCP023467	Pbr023774	Divergent	0.103188
PCP009871	Pbr020361	Divergent	0.103258
PCP032547	Pbr000188	Divergent	0.103914
PCP005256	Pbr012258	Divergent	0.10416
PCP002615	Pbr011508	Divergent	0.104552
PCP014695	Pbr013531	Divergent	0.104914
PCP000077	Pbr016337	Divergent	0.105054
PCP041960	Pbr017717	Divergent	0.107639
PCP012904	Pbr024994	Divergent	0.10764
PCP000066	Pbr019224	Divergent	0.1077
PCP030352	Pbr027818	Divergent	0.107705
PCP004570	Pbr038560	Divergent	0.107743
PCP005472	Pbr037491	Divergent	0.107769
PCP010731	Pbr029692	Divergent	0.107821
PCP028915	Pbr031125	Divergent	0.108467
PCP026065	Pbr016832	Divergent	0.108478
PCP020200	Pbr020122	Divergent	0.108657
PCP038916	Pbr023466	Divergent	0.109148
PCP030933	Pbr040150	Divergent	0.110021
PCP019869	Pbr022671	Divergent	0.110166
PCP021780	Pbr004364	Divergent	0.110243
PCP008774	Pbr028287	Divergent	0.110587
PCP036843	Pbr035847	Divergent	0.111882
PCP014954	Pbr020848	Divergent	0.112325
PCP009787	Pbr013394	Divergent	0.112874
PCP029548	Pbr040007	Divergent	0.113161
PCP004005	Pbr011483	Divergent	0.113467
PCP018470	Pbr040040	Divergent	0.113565
PCP042805	Pbr016820	Divergent	0.113742
PCP011079	Pbr036913	Divergent	0.113777
PCP013260	Pbr020058	Divergent	0.113908
PCP025256	Pbr028247	Divergent	0.113971
PCP008177	Pbr024792	Divergent	0.114498
PCP012225	Pbr008279	Divergent	0.114793
PCP005127	Pbr035079	Divergent	0.116161
PCP026954	Pbr008636	Divergent	0.117386
PCP013147	Pbr015608	Divergent	0.118404
PCP029789	Pbr023122	Divergent	0.120416
PCP029792	Pbr023119	Divergent	0.120423
PCP009922	Pbr012641	Divergent	0.121584
PCP021875	Pbr015511	Divergent	0.122265
PCP009859	Pbr000369	Divergent	0.122658
PCP030349	Pbr027824	Divergent	0.12284
PCP026464	Pbr027624	Divergent	0.122955
PCP005349	Pbr015644	Divergent	0.123119
PCP011022	Pbr030372	Divergent	0.123248
PCP027403	Pbr020381	Divergent	0.123281
PCP013207	Pbr010905	Divergent	0.123489
PCP036246	Pbr020320	Divergent	0.124049
PCP029169	Pbr016216	Divergent	0.124403
PCP018684	Pbr024663	Divergent	0.124957
PCP003987	Pbr011460	Divergent	0.125323
PCP010063	Pbr001426	Divergent	0.125508
PCP004083	Pbr000193	Divergent	0.126148
PCP008987	Pbr036899	Divergent	0.127158
PCP005134	Pbr035068	Divergent	0.127668
PCP013645	Pbr013107	Divergent	0.128879
PCP018783	Pbr016500	Divergent	0.128964
PCP031091	Pbr001185	Divergent	0.129168
PCP006941	Pbr006193	Divergent	0.129401
PCP018138	Pbr004288	Divergent	0.12961
PCP023355	Pbr001324	Divergent	0.130115
PCP006068	Pbr021301	Divergent	0.130993
PCP023299	Pbr028306	Divergent	0.131461
PCP001861	Pbr036340	Divergent	0.132417
PCP018220	Pbr026526	Divergent	0.132528
PCP018630	Pbr037891	Divergent	0.132781
PCP024467	Pbr009091	Divergent	0.133023
PCP029639	Pbr037389	Divergent	0.133373
PCP007180	Pbr016118	Divergent	0.133468
PCP025024	Pbr000540	Divergent	0.133711
PCP024297	Pbr019431	Divergent	0.134034
PCP032134	Pbr010332	Divergent	0.134148
PCP016201	Pbr019936	Divergent	0.134361
PCP020147	Pbr019362	Divergent	0.134517
PCP025801	Pbr005828	Divergent	0.135031
PCP031457	Pbr016156	Divergent	0.136692
PCP031352	Pbr007004	Divergent	0.13685
PCP003306	Pbr039125	Divergent	0.137004
PCP030934	Pbr040149	Divergent	0.137097
PCP002003	Pbr020234	Divergent	0.13718
PCP044033	Pbr014829	Divergent	0.137449
PCP038951	Pbr000025	Divergent	0.137638
PCP002437	Pbr016487	Divergent	0.137707
PCP028830	Pbr014973	Divergent	0.138515
PCP008754	Pbr037356	Divergent	0.138903
PCP001313	Pbr010231	Divergent	0.139247
PCP006776	Pbr012153	Divergent	0.14014
PCP001840	Pbr013232	Divergent	0.14033
PCP006583	Pbr013675	Divergent	0.141168
PCP017174	Pbr028837	Divergent	0.141457
PCP021746	Pbr030698	Divergent	0.141585
PCP029549	Pbr042910	Divergent	0.142384
PCP018158	Pbr033117	Divergent	0.142481
PCP026292	Pbr034352	Divergent	0.142725
PCP002550	Pbr019471	Divergent	0.143011
PCP031369	Pbr035057	Divergent	0.143197
PCP005018	Pbr041495	Divergent	0.143303
PCP023277	Pbr013188	Divergent	0.143305
PCP018798	Pbr023327	Divergent	0.143612
PCP014015	Pbr038934	Divergent	0.143835
PCP005773	Pbr019486	Divergent	0.143911
PCP016800	Pbr004328	Divergent	0.144072
PCP005004	Pbr041509	Divergent	0.14439
PCP029349	Pbr023632	Divergent	0.14481
PCP012473	Pbr035992	Divergent	0.145816
PCP002807	Pbr028778	Divergent	0.146045
PCP022614	Pbr005914	Divergent	0.146943
PCP011425	Pbr007725	Divergent	0.147412
PCP037492	Pbr016191	Divergent	0.147843
PCP027411	Pbr020389	Divergent	0.148014
PCP017890	Pbr000173	Divergent	0.148205
PCP025177	Pbr021119	Divergent	0.148447
PCP035882	Pbr025851	Divergent	0.148839
PCP003502	Pbr027015	Divergent	0.148945
PCP009791	Pbr013398	Divergent	0.148992
PCP015738	Pbr038835	Divergent	0.149056
PCP031941	Pbr025826	Divergent	0.149496
PCP022554	Pbr020870	Divergent	0.149623
PCP021807	Pbr029528	Divergent	0.149713
PCP010666	Pbr008277	Divergent	0.149839
PCP002436	Pbr016485	Divergent	0.150417
PCP030691	Pbr031306	Divergent	0.150495
PCP026095	Pbr007209	Divergent	0.152036
PCP000071	Pbr030603	Divergent	0.15297
PCP017919	Pbr000126	Divergent	0.152999
PCP028861	Pbr015019	Divergent	0.153646
PCP004115	Pbr030938	Divergent	0.154148
PCP042542	Pbr014148	Divergent	0.154281
PCP020419	Pbr023573	Divergent	0.154508
PCP043522	Pbr035987	Divergent	0.154771
PCP009764	Pbr013369	Divergent	0.155807
PCP019249	Pbr029771	Divergent	0.155988
PCP006222	Pbr011852	Divergent	0.156507
PCP014063	Pbr029671	Divergent	0.158711
PCP013727	Pbr023335	Divergent	0.158941
PCP020249	Pbr031476	Divergent	0.159139
PCP010006	Pbr002483	Divergent	0.15996
PCP026915	Pbr016999	Divergent	0.160139
PCP008795	Pbr027169	Divergent	0.160232
PCP022996	Pbr020349	Divergent	0.160646
PCP028831	Pbr014975	Divergent	0.161752
PCP007460	Pbr029573	Divergent	0.162252
PCP026751	Pbr033598	Divergent	0.162525
PCP044034	Pbr014835	Divergent	0.162704
PCP005269	Pbr022320	Divergent	0.162968
PCP009101	Pbr003641	Divergent	0.163207
PCP008552	Pbr028079	Divergent	0.163318
PCP021536	Pbr029788	Divergent	0.163686
PCP008387	Pbr030161	Divergent	0.164234
PCP021777	Pbr004359	Divergent	0.164534
PCP013648	Pbr013105	Divergent	0.16485
PCP029608	Pbr041299	Divergent	0.165267
PCP003535	Pbr020405	Divergent	0.165665
PCP007670	Pbr021160	Divergent	0.165879
PCP007293	Pbr015077	Divergent	0.165923
PCP002300	Pbr027939	Divergent	0.165954
PCP015600	Pbr022860	Divergent	0.166145
PCP024923	Pbr027326	Divergent	0.166764
PCP014106	Pbr023968	Divergent	0.166835
PCP024921	Pbr027331	Divergent	0.167646
PCP013730	Pbr023338	Divergent	0.167805
PCP015522	Pbr023760	Divergent	0.16791
PCP040754	Pbr014506	Divergent	0.168009
PCP014872	Pbr014470	Divergent	0.168079
PCP042793	Pbr029973	Divergent	0.169077
PCP021973	Pbr018972	Divergent	0.169707
PCP015324	Pbr009135	Divergent	0.169722
PCP031097	Pbr022839	Divergent	0.169732
PCP002293	Pbr027926	Divergent	0.169923
PCP001718	Pbr010313	Divergent	0.170759
PCP002482	Pbr003962	Divergent	0.171974
PCP021181	Pbr026028	Divergent	0.172144
PCP005874	Pbr020257	Divergent	0.172155
PCP032827	Pbr028718	Divergent	0.174176
PCP026064	Pbr016831	Divergent	0.174358
PCP009039	Pbr016957	Divergent	0.176253
PCP023423	Pbr033114	Divergent	0.176286
PCP004496	Pbr036132	Divergent	0.176381
PCP006252	Pbr040950	Divergent	0.176867
PCP016902	Pbr009661	Divergent	0.177372
PCP035254	Pbr037951	Divergent	0.177669
PCP003988	Pbr011461	Divergent	0.177776
PCP012132	Pbr026256	Divergent	0.17819
PCP012906	Pbr024992	Divergent	0.178285
PCP044104	Pbr012634	Divergent	0.178479
PCP031852	Pbr019281	Divergent	0.178778
PCP000309	Pbr027377	Divergent	0.178818
PCP004146	Pbr005930	Divergent	0.179504
PCP026705	Pbr038442	Divergent	0.179523
PCP022645	Pbr026602	Divergent	0.1798
PCP009019	Pbr012204	Divergent	0.179931
PCP026916	Pbr017000	Divergent	0.180856
PCP001709	Pbr010325	Divergent	0.181627
PCP030350	Pbr027821	Divergent	0.18194
PCP000458	Pbr013575	Divergent	0.182433
PCP021913	Pbr020621	Divergent	0.182435
PCP002435	Pbr016484	Divergent	0.184454
PCP038731	Pbr003507	Divergent	0.184667
PCP000003	Pbr026218	Divergent	0.185443
PCP023786	Pbr035734	Divergent	0.185558
PCP038032	Pbr027384	Divergent	0.185559
PCP012055	Pbr025194	Divergent	0.185715
PCP002875	Pbr012486	Divergent	0.185919
PCP041351	Pbr015162	Divergent	0.1863
PCP020503	Pbr011924	Divergent	0.187364
PCP039476	Pbr027438	Divergent	0.187534
PCP017169	Pbr023810	Divergent	0.187637
PCP026787	Pbr010872	Divergent	0.188188
PCP041993	Pbr031863	Divergent	0.18946
PCP025064	Pbr025176	Divergent	0.189536
PCP000432	Pbr032817	Divergent	0.189897
PCP012981	Pbr018000	Divergent	0.190599
PCP021876	Pbr015510	Divergent	0.190963
PCP025338	Pbr014710	Divergent	0.191014
PCP010671	Pbr008270	Divergent	0.191089
PCP005215	Pbr030132	Divergent	0.191109
PCP009988	Pbr033157	Divergent	0.191261
PCP012940	Pbr029263	Divergent	0.191323
PCP028883	Pbr011954	Divergent	0.191547
PCP021906	Pbr025956	Divergent	0.191562
PCP020075	Pbr022429	Divergent	0.191973
PCP011449	Pbr018643	Divergent	0.192964
PCP028475	Pbr013975	Divergent	0.193247
PCP041611	Pbr034194	Divergent	0.193397
PCP001796	Pbr030008	Divergent	0.193721
PCP022144	Pbr000506	Divergent	0.194326
PCP002592	Pbr016713	Divergent	0.194482
PCP032178	Pbr020198	Divergent	0.194783
PCP023040	Pbr030955	Divergent	0.194824
PCP026289	Pbr034348	Divergent	0.195482
PCP006131	Pbr009249	Divergent	0.19549
PCP037588	Pbr018222	Divergent	0.195637
PCP009131	Pbr008264	Divergent	0.195773
PCP026174	Pbr016095	Divergent	0.19678
PCP000055	Pbr019238	Divergent	0.196941
PCP016793	Pbr004340	Divergent	0.197181
PCP013259	Pbr020057	Divergent	0.197497
PCP014029	Pbr007802	Divergent	0.197665
PCP023311	Pbr012564	Divergent	0.197872
PCP024920	Pbr027332	Divergent	0.197963
PCP003318	Pbr039111	Divergent	0.198878
PCP020412	Pbr019168	Divergent	0.199747
PCP010752	Pbr030218	Divergent	0.200029
PCP033744	Pbr013317	Divergent	0.200098
PCP044204	Pbr013439	Divergent	0.200873
PCP005710	Pbr015986	Divergent	0.201643
PCP019300	Pbr034275	Divergent	0.202069
PCP002011	Pbr020242	Divergent	0.20226
PCP029054	Pbr041081	Divergent	0.202796
PCP008191	Pbr024775	Divergent	0.203652
PCP006590	Pbr013684	Divergent	0.204242
PCP023221	Pbr014427	Divergent	0.204673
PCP011580	Pbr022229	Divergent	0.204833
PCP020417	Pbr019175	Divergent	0.205069
PCP031244	Pbr000831	Divergent	0.205201
PCP017928	Pbr000108	Divergent	0.20654
PCP005170	Pbr017346	Divergent	0.206918
PCP015435	Pbr040728	Divergent	0.20694
PCP005001	Pbr041512	Divergent	0.206981
PCP020261	Pbr007178	Divergent	0.207026
PCP013205	Pbr010908	Divergent	0.207027
PCP040470	Pbr016934	Divergent	0.207041
PCP010785	Pbr027210	Divergent	0.207311
PCP001691	Pbr010356	Divergent	0.208134
PCP008587	Pbr036225	Divergent	0.208689
PCP003321	Pbr039108	Divergent	0.208697
PCP021626	Pbr032383	Divergent	0.209253
PCP008514	Pbr041592	Divergent	0.209685
PCP004957	Pbr027732	Divergent	0.210103
PCP044366	Pbr000878	Divergent	0.210346
PCP000516	Pbr035935	Divergent	0.210595
PCP036817	Pbr005848	Divergent	0.210762
PCP041622	Pbr018925	Divergent	0.211488
PCP028156	Pbr037371	Divergent	0.211733
PCP018039	Pbr029114	Divergent	0.212759
PCP016326	Pbr000656	Divergent	0.21304
PCP002528	Pbr016858	Divergent	0.213586
PCP006906	Pbr018578	Divergent	0.214646
PCP031453	Pbr004991	Divergent	0.214793
PCP006132	Pbr009248	Divergent	0.2148
PCP010846	Pbr027117	Divergent	0.215385
PCP009768	Pbr013372	Divergent	0.215555
PCP022092	Pbr033810	Divergent	0.21588
PCP005852	Pbr019684	Divergent	0.216421
PCP044191	Pbr029982	Divergent	0.216426
PCP023425	Pbr033111	Divergent	0.21678
PCP036224	Pbr037880	Divergent	0.217452
PCP015301	Pbr000229	Divergent	0.217868
PCP014108	Pbr023963	Divergent	0.218472
PCP017016	Pbr021662	Divergent	0.218517
PCP036195	Pbr042812	Divergent	0.218815
PCP007383	Pbr025039	Divergent	0.219599
PCP029793	Pbr023118	Divergent	0.22056
PCP009945	Pbr012598	Divergent	0.220677
PCP004990	Pbr041527	Divergent	0.221053
PCP009054	Pbr014881	Divergent	0.221762
PCP029170	Pbr016217	Divergent	0.22192
PCP030579	Pbr038207	Divergent	0.222332
PCP005031	Pbr041479	Divergent	0.222378
PCP013706	Pbr011046	Divergent	0.222566
PCP009089	Pbr020270	Divergent	0.222761
PCP042851	Pbr039759	Divergent	0.222805
PCP030737	Pbr042700	Divergent	0.223281
PCP001801	Pbr030000	Divergent	0.223367
PCP011450	Pbr018642	Divergent	0.223765
PCP008500	Pbr016887	Divergent	0.223786
PCP017820	Pbr014878	Divergent	0.22435
PCP021837	Pbr029719	Divergent	0.224491
PCP006050	Pbr020602	Divergent	0.224536
PCP027479	Pbr031537	Divergent	0.225315
PCP022713	Pbr026949	Divergent	0.225473
PCP021769	Pbr003495	Divergent	0.225823
PCP027410	Pbr020388	Divergent	0.225982
PCP036482	Pbr025166	Divergent	0.226095
PCP009695	Pbr013272	Divergent	0.226432
PCP027920	Pbr028321	Divergent	0.227987
PCP000015	Pbr034393	Divergent	0.229121
PCP037527	Pbr003095	Divergent	0.229206
PCP013738	Pbr024057	Divergent	0.229231
PCP018859	Pbr015148	Divergent	0.229383
PCP032573	Pbr032585	Divergent	0.229795
PCP020879	Pbr000283	Divergent	0.230217
PCP025958	Pbr001912	Divergent	0.230906
PCP008432	Pbr024415	Divergent	0.230925
PCP004214	Pbr022420	Divergent	0.230984
PCP035866	Pbr000256	Divergent	0.231342
PCP027933	Pbr028335	Divergent	0.23279
PCP010606	Pbr006628	Divergent	0.23284
PCP009133	Pbr008261	Divergent	0.233389
PCP016467	Pbr017128	Divergent	0.233441
PCP036164	Pbr020911	Divergent	0.233503
PCP033150	Pbr032332	Divergent	0.233666
PCP004492	Pbr036137	Divergent	0.234501
PCP020875	Pbr000287	Divergent	0.234873
PCP002383	Pbr008484	Divergent	0.234886
PCP045042	Pbr016986	Divergent	0.235363
PCP016267	Pbr035740	Divergent	0.235434
PCP004456	Pbr021446	Divergent	0.235509
PCP018722	Pbr014453	Divergent	0.235923
PCP023276	Pbr013186	Divergent	0.236227
PCP020143	Pbr019368	Divergent	0.237264
PCP022706	Pbr021910	Divergent	0.237876
PCP013212	Pbr010898	Divergent	0.238087
PCP006770	Pbr011055	Divergent	0.238572
PCP004294	Pbr027335	Divergent	0.238957
PCP005033	Pbr041476	Divergent	0.239311
PCP001755	Pbr027511	Divergent	0.239624
PCP032423	Pbr039146	Divergent	0.239629
PCP020878	Pbr000284	Divergent	0.2398
PCP021743	Pbr030695	Divergent	0.240077
PCP019963	Pbr019565	Divergent	0.240278
PCP027809	Pbr015376	Divergent	0.240414
PCP034367	Pbr024990	Divergent	0.240677
PCP024744	Pbr031508	Divergent	0.24069
PCP015646	Pbr024240	Divergent	0.240856
PCP002199	Pbr020446	Divergent	0.241594
PCP012963	Pbr029241	Divergent	0.24175
PCP008498	Pbr016885	Divergent	0.242234
PCP005021	Pbr041491	Divergent	0.242725
PCP018778	Pbr040353	Divergent	0.242725
PCP035881	Pbr025856	Divergent	0.243591
PCP010865	Pbr029442	Divergent	0.243882
PCP019698	Pbr027908	Divergent	0.24464
PCP026040	Pbr016797	Divergent	0.24468
PCP024280	Pbr041940	Divergent	0.24471
PCP037576	Pbr027179	Divergent	0.24511
PCP008429	Pbr024417	Divergent	0.245334
PCP003721	Pbr007602	Divergent	0.245515
PCP041914	Pbr026047	Divergent	0.245795
PCP025066	Pbr031685	Divergent	0.24602
PCP020534	Pbr025096	Divergent	0.247003
PCP025916	Pbr016407	Divergent	0.247127
PCP036314	Pbr003659	Divergent	0.247136
PCP041367	Pbr023436	Divergent	0.247835
PCP011319	Pbr010668	Divergent	0.247915
PCP013908	Pbr016151	Divergent	0.248278
PCP007109	Pbr018046	Divergent	0.24896
PCP018740	Pbr040408	Divergent	0.249848
PCP003851	Pbr041744	Divergent	0.251304
PCP030486	Pbr039186	Divergent	0.251819
PCP025037	Pbr029614	Divergent	0.251835
PCP023642	Pbr024017	Divergent	0.252131
PCP030651	Pbr001646	Divergent	0.253446
PCP044210	Pbr030199	Divergent	0.253488
PCP016466	Pbr017127	Divergent	0.253596
PCP035324	Pbr039967	Divergent	0.253835
PCP044362	Pbr031326	Divergent	0.255731
PCP016182	Pbr019914	Divergent	0.255891
PCP040270	Pbr006771	Divergent	0.255966
PCP014233	Pbr041885	Divergent	0.256264
PCP033265	Pbr025530	Divergent	0.256618
PCP012557	Pbr025448	Divergent	0.256712
PCP019827	Pbr024014	Divergent	0.256737
PCP003782	Pbr008404	Divergent	0.256985
PCP026615	Pbr038352	Divergent	0.257764
PCP026296	Pbr034357	Divergent	0.258078
PCP027473	Pbr010794	Divergent	0.258392
PCP020076	Pbr022428	Divergent	0.258453
PCP004170	Pbr023821	Divergent	0.258743
PCP025339	Pbr014709	Divergent	0.259651
PCP027609	Pbr010685	Divergent	0.259835
PCP014561	Pbr042313	Divergent	0.259984
PCP010222	Pbr014372	Divergent	0.260388
PCP004210	Pbr022415	Divergent	0.260454
PCP007296	Pbr015081	Divergent	0.260529
PCP002341	Pbr004685	Divergent	0.261003
PCP006129	Pbr009251	Divergent	0.26137
PCP026183	Pbr006806	Divergent	0.261497
PCP009750	Pbr013352	Divergent	0.261514
PCP029309	Pbr011360	Divergent	0.261678
PCP022090	Pbr033807	Divergent	0.261879
PCP021835	Pbr029716	Divergent	0.262454
PCP044246	Pbr018105	Divergent	0.262641
PCP023282	Pbr013196	Divergent	0.263094
PCP001697	Pbr010347	Divergent	0.263784
PCP026750	Pbr033599	Divergent	0.264566
PCP005039	Pbr041464	Divergent	0.264848
PCP000461	Pbr013579	Divergent	0.265091
PCP026310	Pbr009363	Divergent	0.265269
PCP008703	Pbr039806	Divergent	0.265269
PCP027400	Pbr020378	Divergent	0.265562
PCP036183	Pbr020858	Divergent	0.265586
PCP016258	Pbr035754	Divergent	0.265617
PCP018716	Pbr014460	Divergent	0.266071
PCP001711	Pbr010323	Divergent	0.266315
PCP020129	Pbr008007	Divergent	0.26633
PCP005136	Pbr035066	Divergent	0.266583
PCP028355	Pbr016979	Divergent	0.267073
PCP044364	Pbr000880	Divergent	0.267439
[truncated: 1,845 more rows]
