# Supplementary material for: Evolutionary Rate Heterogeneity and Functional Divergence of Orthologous Genes in Pyrus
Source: Biomolecules. 2019 Sep 16;9(9):490. doi: 10.3390/biom9090490 (PMC6770726; doi:10.3390/biom9090490)
Supplement: Supplementary file 1 [file biomolecules-09-00490-s001.zip › biomolecules-522349-supplementary/Table S8.xlsx]

## Sheet: Sheet1
Table S8 Functional annotation of PSGs and NSGs in Pyrus bretschneideri.
Gene ID	Pfam ID	Annotation
Pbr000038	PF07983.12	X8
Pbr000120	PF00544.18	Pec_lyase_C
Pbr000215	PF16211.4	Histone_H2A_C
Pbr000215	PF00125.23	Histone
Pbr000215	PF00808.22	CBFD_NFYB_HMF
Pbr000229	PF03358.14	FMN_red
Pbr000229	PF02525.16	Flavodoxin_2
Pbr000252	PF13833.5	EF-hand_8
Pbr000252	PF13833.5	EF-hand_8
Pbr000256	PF00582.25	Usp
Pbr000295	PF02265.15	S1-P1_nuclease
Pbr000301	PF04144.12	SCAMP
Pbr000363	PF00004.28	AAA
Pbr000363	PF00004.28	AAA
Pbr000363	PF07728.13	AAA_5
Pbr000363	PF07724.13	AAA_2
Pbr000363	PF02933.16	CDC48_2
Pbr000371	PF07714.16	Pkinase_Tyr
Pbr000371	PF00069.24	Pkinase
Pbr000380	PF03719.14	Ribosomal_S5_C
Pbr000380	PF00333.19	Ribosomal_S5
Pbr000484	PF04398.11	DUF538
Pbr000524	PF00071.21	Ras
Pbr000524	PF08477.12	Roc
Pbr000524	PF00025.20	Arf
Pbr000524	PF01926.22	MMR_HSR1
Pbr000528	PF10369.8	ALS_ss_C
Pbr000528	PF10369.8	ALS_ss_C
Pbr000528	PF13710.5	ACT_5
Pbr000528	PF13710.5	ACT_5
Pbr000528	PF01842.24	ACT
Pbr000528	PF01842.24	ACT
Pbr000539	PF05687.12	BES1_N
Pbr000561	PF00082.21	Peptidase_S8
Pbr000561	PF02225.21	PA
Pbr000563	PF04520.12	Senescence_reg
Pbr000596	PF01200.17	Ribosomal_S28e
Pbr000650	PF00125.23	Histone
Pbr000702	PF00069.24	Pkinase
Pbr000702	PF07714.16	Pkinase_Tyr
Pbr001039	PF01459.21	Porin_3
Pbr001040	PF16906.4	Ribosomal_L26
Pbr001040	PF00467.28	KOW
Pbr001378	PF00076.21	RRM_1
Pbr001429	PF00072.23	Response_reg
Pbr001497	PF16835.4	SF3A2
Pbr001497	PF12874.6	zf-met
Pbr001824	PF00071.21	Ras
Pbr001824	PF08477.12	Roc
Pbr001824	PF00025.20	Arf
Pbr001824	PF00910.21	RNA_helicase
Pbr002240	PF03501.14	S10_plectin
Pbr003146	PF02298.16	Cu_bind_like
Pbr003248	PF00076.21	RRM_1
Pbr003248	PF00076.21	RRM_1
Pbr003248	PF13893.5	RRM_5
Pbr003248	PF13893.5	RRM_5
Pbr003317	PF01545.20	Cation_efflux
Pbr003317	PF16916.4	ZT_dimer
Pbr003614	PF00083.23	Sugar_tr
Pbr003614	PF07690.15	MFS_1
Pbr004162	PF10520.8	TMEM189_B_dmain
Pbr004287	PF00400.31	WD40
Pbr004287	PF00400.31	WD40
Pbr004287	PF00400.31	WD40
Pbr004287	PF00400.31	WD40
Pbr004344	PF00203.20	Ribosomal_S19
Pbr004347	PF07714.16	Pkinase_Tyr
Pbr004347	PF00069.24	Pkinase
Pbr004347	PF12819.6	Malectin_like
Pbr004347	PF11721.7	Malectin
Pbr004347	PF11721.7	Malectin
Pbr004348	PF07939.10	DUF1685
Pbr004365	PF01990.16	ATP-synt_F
Pbr004396	PF01282.18	Ribosomal_S24e
Pbr004677	PF08240.11	ADH_N
Pbr004677	PF00107.25	ADH_zinc_N
Pbr004677	PF02826.18	2-Hacid_dh_C
Pbr004848	PF01602.19	Adaptin_N
Pbr004848	PF07718.11	Coatamer_beta_C
Pbr004848	PF14806.5	Coatomer_b_Cpla
Pbr004848	PF12717.6	Cnd1
Pbr004850	PF00005.26	ABC_tran
Pbr004850	PF00005.26	ABC_tran
Pbr004850	PF04068.14	RLI
Pbr004850	PF00037.26	Fer4
Pbr005162	PF00327.19	Ribosomal_L30
Pbr005572	PF01813.16	ATP-synt_D
Pbr005823	PF00183.17	HSP90
Pbr005823	PF02518.25	HATPase_c
Pbr005823	PF13589.5	HATPase_c_3
Pbr005848	PF00759.18	Glyco_hydro_9
Pbr006682	PF03283.12	PAE
Pbr006765	PF00069.24	Pkinase
Pbr006765	PF07714.16	Pkinase_Tyr
Pbr006834	PF12796.6	Ank_2
Pbr006834	PF12796.6	Ank_2
Pbr006834	PF13637.5	Ank_4
Pbr006834	PF13606.5	Ank_3
Pbr006834	PF13606.5	Ank_3
Pbr006834	PF13857.5	Ank_5
Pbr006834	PF00023.29	Ank
Pbr006834	PF00023.29	Ank
Pbr007183	PF03214.12	RGP
Pbr007186	PF04833.14	COBRA
Pbr007272	PF05637.11	Glyco_transf_34
Pbr007306	PF04770.11	ZF-HD_dimer
Pbr007337	PF00005.26	ABC_tran
Pbr007358	PF03372.22	Exo_endo_phos
Pbr007403	PF00107.25	ADH_zinc_N
Pbr007403	PF16884.4	ADH_N_2
Pbr007403	PF13602.5	ADH_zinc_N_2
Pbr007408	PF00005.26	ABC_tran
Pbr007408	PF00005.26	ABC_tran
Pbr007408	PF00107.25	ADH_zinc_N
Pbr007408	PF16884.4	ADH_N_2
Pbr007597	PF05365.11	UCR_UQCRX_QCR9
Pbr007599	PF00687.20	Ribosomal_L1
Pbr007641	PF04520.12	Senescence_reg
Pbr007694	PF01583.19	APS_kinase
Pbr007694	PF13671.5	AAA_33
Pbr007700	PF00091.24	Tubulin
Pbr007700	PF03953.16	Tubulin_C
Pbr007723	PF01717.17	Meth_synt_2
Pbr007723	PF08267.11	Meth_synt_1
Pbr007723	PF08267.11	Meth_synt_1
Pbr007728	PF04080.12	Per1
Pbr008288	PF00573.21	Ribosomal_L4
Pbr008288	PF14374.5	Ribos_L4_asso_C
Pbr008345	PF03946.13	Ribosomal_L11_N
Pbr008345	PF00298.18	Ribosomal_L11
Pbr008363	PF00221.18	Lyase_aromatic
Pbr008367	PF00180.19	Iso_dh
Pbr008478	PF00180.19	Iso_dh
Pbr008543	PF01853.17	MOZ_SAS
Pbr008543	PF11717.7	Tudor-knot
Pbr008547	PF01762.20	Galactosyl_T
Pbr008547	PF13334.5	DUF4094
Pbr008614	PF00240.22	ubiquitin
Pbr008614	PF01599.18	Ribosomal_S27
Pbr008614	PF11976.7	Rad60-SLD
Pbr008614	PF14560.5	Ubiquitin_2
Pbr008618	PF00928.20	Adap_comp_sub
Pbr008624	PF15699.4	NPR1_interact
Pbr008636	PF04408.22	HA2
Pbr008636	PF07717.15	OB_NTP_bind
Pbr008636	PF00271.30	Helicase_C
Pbr008636	PF00270.28	DEAD
Pbr008636	PF13401.5	AAA_22
Pbr008844	PF03357.20	Snf7
Pbr008849	PF05773.21	RWD
Pbr009021	PF03195.13	LOB
Pbr009239	PF01907.18	Ribosomal_L37e
Pbr009249	PF00069.24	Pkinase
Pbr009249	PF07714.16	Pkinase_Tyr
Pbr009292	PF01266.23	DAO
Pbr009292	PF01134.21	GIDA
Pbr009366	PF00022.18	Actin
Pbr009473	PF00332.17	Glyco_hydro_17
Pbr009502	PF00169.28	PH
Pbr009539	PF00637.19	Clathrin
Pbr009539	PF00637.19	Clathrin
Pbr009539	PF00637.19	Clathrin
Pbr009539	PF00637.19	Clathrin
Pbr009539	PF00637.19	Clathrin
Pbr009539	PF15924.4	ALG11_N
Pbr009539	PF01394.19	Clathrin_propel
Pbr009539	PF01394.19	Clathrin_propel
Pbr009539	PF13838.5	Clathrin_H_link
Pbr009539	PF00534.19	Glycos_transf_1
Pbr009539	PF13692.5	Glyco_trans_1_4
Pbr009539	PF09268.9	Clathrin-link
Pbr009541	PF00010.25	HLH
Pbr010307	PF00069.24	Pkinase
Pbr010307	PF00036.31	EF-hand_1
Pbr010307	PF00036.31	EF-hand_1
Pbr010307	PF13499.5	EF-hand_7
Pbr010307	PF13499.5	EF-hand_7
Pbr010307	PF07714.16	Pkinase_Tyr
Pbr010307	PF13405.5	EF-hand_6
Pbr010307	PF13405.5	EF-hand_6
Pbr010307	PF13833.5	EF-hand_8
Pbr010307	PF13833.5	EF-hand_8
Pbr010307	PF13833.5	EF-hand_8
Pbr010307	PF13833.5	EF-hand_8
Pbr010307	PF13202.5	EF-hand_5
Pbr010307	PF13202.5	EF-hand_5
Pbr010307	PF13202.5	EF-hand_5
Pbr010307	PF13202.5	EF-hand_5
Pbr010307	PF06293.13	Kdo
Pbr010347	PF03081.14	Exo70
Pbr010372	PF00179.25	UQ_con
Pbr010397	PF04535.11	DUF588
Pbr010514	PF00067.21	p450
Pbr010517	PF00170.20	bZIP_1
Pbr010517	PF07716.14	bZIP_2
Pbr010517	PF03131.16	bZIP_Maf
Pbr010591	PF03386.13	ENOD93
Pbr010685	PF00583.24	Acetyltransf_1
Pbr010685	PF13673.6	Acetyltransf_10
Pbr010685	PF13508.6	Acetyltransf_7
Pbr010685	PF08445.9	FR47
Pbr010794	PF10604.8	Polyketide_cyc2
Pbr010835	PF03168.12	LEA_2
Pbr010854	PF04116.12	FA_hydroxylase
Pbr010855	PF01656.22	CbiA
Pbr010855	PF10609.8	ParA
Pbr010855	PF13614.5	AAA_31
Pbr010855	PF09140.10	MipZ
Pbr010855	PF00142.17	Fer4_NifH
Pbr010855	PF02374.14	ArsA_ATPase
Pbr010857	PF05903.13	Peptidase_C97
Pbr010898	PF10457.8	MENTAL
Pbr010935	PF01190.16	Pollen_Ole_e_I
Pbr010936	PF00462.23	Glutaredoxin
Pbr010939	PF07541.11	EIF_2_alpha
Pbr010939	PF00575.22	S1
Pbr011023	PF02186.14	TFIIE_beta
Pbr011180	PF01627.22	Hpt
Pbr011265	PF08802.9	CytB6-F_Fe-S
Pbr011265	PF00355.25	Rieske
Pbr011360	PF03151.15	TPT
Pbr011360	PF08449.10	UAA
Pbr011361	PF01247.17	Ribosomal_L35Ae
Pbr011478	PF00544.18	Pec_lyase_C
Pbr011478	PF04431.12	Pec_lyase_N
Pbr011548	PF00076.21	RRM_1
Pbr011548	PF00076.21	RRM_1
Pbr011548	PF13893.5	RRM_5
Pbr011548	PF13893.5	RRM_5
Pbr011721	PF01758.15	SBF
Pbr011859	PF05179.13	CDC73_C
Pbr011859	PF16050.4	CDC73_N
Pbr011863	PF00227.25	Proteasome
Pbr011881	PF00403.25	HMA
Pbr011954	PF00171.21	Aldedh
Pbr011955	PF00582.25	Usp
Pbr011971	PF00025.20	Arf
Pbr011971	PF08477.12	Roc
Pbr011971	PF01926.22	MMR_HSR1
Pbr011971	PF09439.9	SRPRB
Pbr011971	PF00071.21	Ras
Pbr011972	PF00025.20	Arf
Pbr011972	PF08477.12	Roc
Pbr011972	PF09439.9	SRPRB
Pbr011972	PF01926.22	MMR_HSR1
Pbr011972	PF00071.21	Ras
Pbr011979	PF01398.20	JAB
Pbr011979	PF08969.10	USP8_dimer
Pbr012100	PF01221.17	Dynein_light
Pbr012161	PF00191.19	Annexin
Pbr012161	PF00191.19	Annexin
Pbr012161	PF00191.19	Annexin
Pbr012161	PF00191.19	Annexin
Pbr012184	PF00400.31	WD40
Pbr012184	PF00400.31	WD40
Pbr012184	PF00400.31	WD40
Pbr012224	PF16746.4	BAR_3
Pbr012224	PF01412.17	ArfGap
Pbr012224	PF03114.17	BAR
Pbr012224	PF13606.5	Ank_3
Pbr012224	PF13606.5	Ank_3
Pbr012224	PF12796.6	Ank_2
Pbr012224	PF00169.28	PH
Pbr012224	PF00023.29	Ank
Pbr012224	PF00023.29	Ank
Pbr012224	PF13637.5	Ank_4
Pbr012224	PF13857.5	Ank_5
Pbr012255	PF02966.15	DIM1
Pbr012255	PF00085.19	Thioredoxin
Pbr012256	PF02996.16	Prefoldin
Pbr012311	PF04759.12	DUF617
Pbr012487	PF01145.24	Band_7
Pbr013039	PF08209.10	Sgf11
Pbr013107	PF00153.26	Mito_carr
Pbr013107	PF00153.26	Mito_carr
Pbr013107	PF00153.26	Mito_carr
Pbr013162	PF00252.17	Ribosomal_L16
Pbr013195	PF12146.7	Hydrolase_4
Pbr013195	PF01738.17	DLH
Pbr013195	PF03959.12	FSH1
Pbr013228	PF03124.13	EXS
Pbr013228	PF03105.18	SPX
Pbr013233	PF00293.27	NUDIX
Pbr013317	PF01238.20	PMI_typeI
Pbr013386	PF00006.24	ATP-synt_ab
Pbr013386	PF02874.22	ATP-synt_ab_N
Pbr013386	PF11421.7	Synthase_beta
Pbr013399	PF06026.13	Rib_5-P_isom_A
Pbr013410	PF00403.25	HMA
Pbr013413	PF00249.30	Myb_DNA-binding
Pbr013413	PF00249.30	Myb_DNA-binding
Pbr013413	PF13921.5	Myb_DNA-bind_6
Pbr013413	PF13921.5	Myb_DNA-bind_6
Pbr013439	PF00583.24	Acetyltransf_1
Pbr013439	PF13420.6	Acetyltransf_4
Pbr013468	PF06749.11	DUF1218
Pbr013514	PF00400.31	WD40
Pbr013514	PF00400.31	WD40
Pbr013534	PF00240.22	ubiquitin
Pbr013534	PF01020.16	Ribosomal_L40e
Pbr013534	PF11976.7	Rad60-SLD
Pbr013534	PF14560.5	Ubiquitin_2
Pbr013620	PF03083.15	MtN3_slv
Pbr013620	PF03083.15	MtN3_slv
Pbr013658	PF00069.24	Pkinase
Pbr013658	PF07714.16	Pkinase_Tyr
Pbr013659	PF00149.27	Metallophos
Pbr013659	PF16891.4	STPPase_N
Pbr013681	PF16544.4	STAR_dimer
Pbr013681	PF00013.28	KH_1
Pbr013862	PF09335.10	SNARE_assoc
Pbr014290	PF04788.11	DUF620
Pbr014373	PF00215.23	OMPdecase
Pbr014373	PF00156.26	Pribosyltran
Pbr014427	PF00237.18	Ribosomal_L22
Pbr014453	PF13418.5	Kelch_4
Pbr014453	PF13418.5	Kelch_4
Pbr014453	PF13964.5	Kelch_6
Pbr014453	PF01344.24	Kelch_1
Pbr014454	PF02167.14	Cytochrom_C1
Pbr014474	PF01603.19	B56
Pbr014475	PF07859.12	Abhydrolase_3
Pbr014475	PF00135.27	COesterase
Pbr014635	PF00234.21	Tryp_alpha_amyl
Pbr014699	PF00036.31	EF-hand_1
Pbr014699	PF00036.31	EF-hand_1
Pbr014699	PF00036.31	EF-hand_1
Pbr014699	PF13499.5	EF-hand_7
Pbr014699	PF13499.5	EF-hand_7
Pbr014699	PF13833.5	EF-hand_8
Pbr014699	PF13833.5	EF-hand_8
Pbr014699	PF13833.5	EF-hand_8
Pbr014699	PF13405.5	EF-hand_6
Pbr014699	PF13202.5	EF-hand_5
Pbr014699	PF13202.5	EF-hand_5
Pbr014699	PF13202.5	EF-hand_5
Pbr014699	PF12763.6	EF-hand_4
Pbr014742	PF00651.30	BTB
Pbr014824	PF00462.23	Glutaredoxin
Pbr014829	PF13499.5	EF-hand_7
Pbr015040	PF07714.16	Pkinase_Tyr
Pbr015040	PF12819.6	Malectin_like
Pbr015040	PF00069.24	Pkinase
Pbr015040	PF11721.7	Malectin
Pbr015040	PF11721.7	Malectin
Pbr015067	PF00013.28	KH_1
Pbr015067	PF00013.28	KH_1
Pbr015067	PF00013.28	KH_1
Pbr015229	PF04110.12	APG12
Pbr015230	PF00249.30	Myb_DNA-binding
Pbr015230	PF00249.30	Myb_DNA-binding
Pbr015230	PF13921.5	Myb_DNA-bind_6
Pbr015230	PF13921.5	Myb_DNA-bind_6
Pbr015391	PF00179.25	UQ_con
Pbr015392	PF04857.19	CAF1
Pbr015508	PF13181.5	TPR_8
Pbr015508	PF13181.5	TPR_8
Pbr015508	PF13181.5	TPR_8
Pbr015508	PF13181.5	TPR_8
Pbr015508	PF13181.5	TPR_8
Pbr015508	PF12895.6	ANAPC3
Pbr015508	PF13414.5	TPR_11
Pbr015508	PF13432.5	TPR_16
Pbr015519	PF14226.5	DIOX_N
Pbr015519	PF03171.19	2OG-FeII_Oxy
Pbr015556	PF00642.23	zf-CCCH
Pbr015626	PF00956.17	NAP
Pbr015674	PF05678.13	VQ
Pbr015675	PF14144.5	DOG1
Pbr015675	PF00170.20	bZIP_1
Pbr015675	PF07716.14	bZIP_2
Pbr015991	PF03764.17	EFG_IV
Pbr015991	PF14492.5	EFG_II
Pbr015991	PF00679.23	EFG_C
Pbr015991	PF03144.24	GTP_EFTU_D2
Pbr015997	PF00334.18	NDK
Pbr016018	PF00270.28	DEAD
Pbr016018	PF00271.30	Helicase_C
Pbr016018	PF08147.11	DBP10CT
Pbr016107	PF03552.13	Cellulose_synt
Pbr016107	PF14569.5	zf-UDP
Pbr016107	PF13632.5	Glyco_trans_2_3
Pbr016137	PF00244.19	2014-03-03
Pbr016168	PF01078.20	Mg_chelatase
Pbr016257	PF00004.28	AAA
Pbr016257	PF00004.28	AAA
Pbr016257	PF07728.13	AAA_5
Pbr016257	PF07724.13	AAA_2
Pbr016257	PF02933.16	CDC48_2
Pbr016293	PF02775.20	TPP_enzyme_C
Pbr016293	PF02776.17	TPP_enzyme_N
Pbr016293	PF00205.21	TPP_enzyme_M
Pbr016418	PF00025.20	Arf
Pbr016418	PF08477.12	Roc
Pbr016418	PF09439.9	SRPRB
Pbr016418	PF01926.22	MMR_HSR1
Pbr016418	PF00071.21	Ras
Pbr016480	PF01370.20	Epimerase
Pbr016480	PF16363.4	GDP_Man_Dehyd
Pbr016480	PF01073.18	3Beta_HSD
Pbr016480	PF04321.16	RmlD_sub_bind
Pbr016480	PF02719.14	Polysacc_synt_2
Pbr016484	PF00464.18	SHMT
Pbr016797	PF00274.18	Glycolytic
Pbr016798	PF00274.18	Glycolytic
Pbr016820	PF13641.5	Glyco_tranf_2_3
Pbr016820	PF13632.5	Glyco_trans_2_3
Pbr016820	PF00535.25	Glycos_transf_2
Pbr016825	PF04749.16	PLAC8
Pbr016880	PF00206.19	Lyase_1
Pbr016880	PF14698.5	ASL_C2
Pbr016887	PF01717.17	Meth_synt_2
Pbr016887	PF08267.11	Meth_synt_1
Pbr016887	PF08267.11	Meth_synt_1
Pbr016953	PF00083.23	Sugar_tr
Pbr016953	PF07690.15	MFS_1
Pbr016983	PF01603.19	B56
Pbr017000	PF03151.15	TPT
Pbr017104	PF07859.12	Abhydrolase_3
Pbr017104	PF00135.27	COesterase
Pbr017125	PF00076.21	RRM_1
Pbr017125	PF00098.22	zf-CCHC
Pbr017126	PF01170.17	UPF0020
Pbr017144	PF00160.20	Pro_isomerase
Pbr017345	PF00025.20	Arf
Pbr017345	PF00071.21	Ras
Pbr017345	PF08477.12	Roc
Pbr017345	PF09439.9	SRPRB
Pbr017345	PF04670.11	Gtr1_RagA
Pbr017345	PF01926.22	MMR_HSR1
Pbr017507	PF07690.15	MFS_1
Pbr017507	PF07690.15	MFS_1
Pbr017561	PF00999.20	Na_H_Exchanger
Pbr017561	PF00999.20	Na_H_Exchanger
Pbr017570	PF00071.21	Ras
Pbr017570	PF08477.12	Roc
Pbr017570	PF00025.20	Arf
Pbr017570	PF01926.22	MMR_HSR1
Pbr017680	PF15511.5	CENP-T_C
Pbr017680	PF02969.16	TAF
Pbr017682	PF00012.19	HSP70
Pbr017682	PF06723.12	MreB_Mbl
Pbr017828	PF03657.12	UPF0113
Pbr017879	PF03514.13	GRAS
Pbr018084	PF00249.30	Myb_DNA-binding
Pbr018375	PF13424.5	TPR_12
Pbr018375	PF13424.5	TPR_12
Pbr018375	PF13424.5	TPR_12
Pbr018375	PF13374.5	TPR_10
Pbr018375	PF13374.5	TPR_10
Pbr018375	PF13374.5	TPR_10
Pbr018375	PF13176.5	TPR_7
Pbr018375	PF13176.5	TPR_7
Pbr018375	PF13181.5	TPR_8
Pbr018375	PF13181.5	TPR_8
Pbr018375	PF13181.5	TPR_8
Pbr018375	PF13181.5	TPR_8
Pbr018754	PF04654.11	DUF599
Pbr019227	PF02466.18	Tim17
Pbr019263	PF04770.11	ZF-HD_dimer
Pbr019287	PF04535.11	DUF588
Pbr019486	PF00347.22	Ribosomal_L6
Pbr019516	PF07714.16	Pkinase_Tyr
Pbr019516	PF00069.24	Pkinase
Pbr019521	PF00847.19	AP2
Pbr019522	PF03040.13	CemA
Pbr019524	PF14604.5	SH3_9
Pbr019524	PF00018.27	SH3_1
Pbr019530	PF11904.7	GPCR_chapero_1
Pbr019530	PF13857.5	Ank_5
Pbr019532	PF00195.18	Chal_sti_synt_N
Pbr019532	PF02797.14	Chal_sti_synt_C
Pbr019532	PF08545.9	ACP_syn_III
Pbr019532	PF08541.9	ACP_syn_III_C
Pbr019532	PF08392.11	FAE1_CUT1_RppA
Pbr019539	PF03552.13	Cellulose_synt
Pbr019539	PF13632.5	Glyco_trans_2_3
Pbr019639	PF00069.24	Pkinase
Pbr019639	PF07714.16	Pkinase_Tyr
Pbr019639	PF07714.16	Pkinase_Tyr
Pbr019639	PF00433.23	Pkinase_C
Pbr019759	PF00412.21	LIM
Pbr019759	PF00412.21	LIM
Pbr019822	PF01058.21	Oxidored_q6
Pbr019887	PF00153.26	Mito_carr
Pbr019887	PF00153.26	Mito_carr
Pbr019887	PF00153.26	Mito_carr
Pbr019919	PF00503.19	G-alpha
Pbr019919	PF00025.20	Arf
Pbr019940	PF13639.5	zf-RING_2
Pbr019940	PF17123.4	zf-RING_11
Pbr019940	PF13923.5	zf-C3HC4_2
Pbr019940	PF00097.24	zf-C3HC4
Pbr020072	PF01151.17	ELO
Pbr020216	PF00069.24	Pkinase
Pbr020216	PF07714.16	Pkinase_Tyr
Pbr020229	PF00036.31	EF-hand_1
Pbr020229	PF00036.31	EF-hand_1
Pbr020229	PF13499.5	EF-hand_7
Pbr020229	PF13499.5	EF-hand_7
Pbr020229	PF13405.5	EF-hand_6
Pbr020229	PF13405.5	EF-hand_6
Pbr020229	PF13833.5	EF-hand_8
Pbr020229	PF13833.5	EF-hand_8
Pbr020229	PF13833.5	EF-hand_8
Pbr020229	PF13202.5	EF-hand_5
Pbr020229	PF13202.5	EF-hand_5
Pbr020229	PF13202.5	EF-hand_5
Pbr020229	PF13202.5	EF-hand_5
Pbr020241	PF01277.16	Oleosin
Pbr020250	PF00249.30	Myb_DNA-binding
Pbr020250	PF00249.30	Myb_DNA-binding
Pbr020263	PF04749.16	PLAC8
Pbr020269	PF02985.21	HEAT
Pbr020269	PF02985.21	HEAT
Pbr020269	PF13646.5	HEAT_2
Pbr020269	PF12755.6	Vac14_Fab1_bd
Pbr020296	PF01251.17	Ribosomal_S7e
Pbr020359	PF00400.31	WD40
Pbr020359	PF00400.31	WD40
Pbr020359	PF00400.31	WD40
Pbr020359	PF00400.31	WD40
Pbr020359	PF00400.31	WD40
Pbr020359	PF00400.31	WD40
Pbr020359	PF00400.31	WD40
Pbr020378	PF13639.5	zf-RING_2
Pbr020378	PF17123.4	zf-RING_11
Pbr020378	PF00097.24	zf-C3HC4
Pbr020378	PF13445.5	zf-RING_UBOX
Pbr020380	PF00004.28	AAA
Pbr020380	PF07728.13	AAA_5
Pbr020380	PF07724.13	AAA_2
Pbr020380	PF05496.11	RuvB_N
Pbr020387	PF05498.10	RALF
Pbr020396	PF06246.11	Isy1
Pbr020405	PF03141.15	Methyltransf_29
Pbr020405	PF08241.11	Methyltransf_11
Pbr020848	PF00125.23	Histone
Pbr020848	PF00808.22	CBFD_NFYB_HMF
Pbr020850	PF00241.19	Cofilin_ADF
Pbr020851	PF16211.4	Histone_H2A_C
Pbr020851	PF00125.23	Histone
Pbr020851	PF00808.22	CBFD_NFYB_HMF
Pbr020884	PF00012.19	HSP70
Pbr020884	PF06723.12	MreB_Mbl
Pbr021054	PF00091.24	Tubulin
Pbr021054	PF03953.16	Tubulin_C
Pbr021059	PF00153.26	Mito_carr
Pbr021059	PF00153.26	Mito_carr
Pbr021059	PF00153.26	Mito_carr
Pbr021321	PF01329.18	Pterin_4a
Pbr021440	PF00227.25	Proteasome
Pbr021440	PF10584.8	Proteasome_A_N
Pbr021481	PF00702.25	Hydrolase
Pbr021481	PF13419.5	HAD_2
Pbr021481	PF13242.5	Hydrolase_like
Pbr021561	PF00403.25	HMA
Pbr021625	PF03660.13	PHF5
Pbr021643	PF01680.16	SOR_SNZ
Pbr021643	PF05690.13	ThiG
Pbr021859	PF00462.23	Glutaredoxin
Pbr021968	PF12697.6	Abhydrolase_6
Pbr021968	PF00561.19	Abhydrolase_1
Pbr021969	PF12697.6	Abhydrolase_6
Pbr021969	PF00561.19	Abhydrolase_1
Pbr022030	PF01112.17	Asparaginase_2
Pbr022030	PF01112.17	Asparaginase_2
Pbr022096	PF16045.4	LisH_2
Pbr022130	PF00137.20	ATP-synt_C
Pbr022130	PF00137.20	ATP-synt_C
Pbr022141	PF07798.10	DUF1640
Pbr022142	PF00067.21	p450
Pbr022226	PF00393.18	6PGD
Pbr022226	PF03446.14	NAD_binding_2
Pbr022348	PF01657.16	Stress-antifung
Pbr022348	PF01657.16	Stress-antifung
Pbr022400	PF04857.19	CAF1
Pbr022418	PF00226.30	DnaJ
Pbr022425	PF02458.14	Transferase
Pbr022830	PF00083.23	Sugar_tr
Pbr022830	PF07690.15	MFS_1
Pbr022840	PF01716.17	MSP
Pbr022859	PF13920.5	zf-C3HC4_3
Pbr022859	PF00097.24	zf-C3HC4
Pbr022859	PF13923.5	zf-C3HC4_2
Pbr022859	PF13639.5	zf-RING_2
Pbr022859	PF13445.5	zf-RING_UBOX
Pbr022859	PF14634.5	zf-RING_5
Pbr022859	PF14447.5	Prok-RING_4
Pbr023139	PF00179.25	UQ_con
Pbr023174	PF00006.24	ATP-synt_ab
Pbr023174	PF16886.4	ATP-synt_ab_Xtn
Pbr023174	PF02874.22	ATP-synt_ab_N
Pbr023312	PF00515.27	TPR_1
Pbr023312	PF07719.16	TPR_2
Pbr023312	PF14559.5	TPR_19
Pbr023312	PF13374.5	TPR_10
Pbr023312	PF13181.5	TPR_8
Pbr023314	PF00227.25	Proteasome
Pbr023314	PF10584.8	Proteasome_A_N
Pbr023357	PF00160.20	Pro_isomerase
Pbr023359	PF02469.21	Fasciclin
Pbr023452	PF15511.5	CENP-T_C
Pbr023452	PF02969.16	TAF
Pbr023805	PF01198.18	Ribosomal_L31e
Pbr023822	PF00153.26	Mito_carr
Pbr023822	PF00153.26	Mito_carr
Pbr023822	PF00153.26	Mito_carr
Pbr024041	PF05910.11	DUF868
Pbr024219	PF04852.11	DUF640
Pbr024227	PF00311.16	PEPcase
Pbr024416	PF00582.25	Usp
Pbr024422	PF01327.20	Pep_deformylase
Pbr024549	PF03514.13	GRAS
Pbr024549	PF12041.7	DELLA
Pbr024647	PF03018.13	Dirigent
Pbr024780	PF02628.14	COX15-CtaA
Pbr024956	PF00270.28	DEAD
Pbr024956	PF00271.30	Helicase_C
Pbr024956	PF04851.14	ResIII
Pbr025110	PF01734.21	Patatin
Pbr025358	PF09340.9	NuA4
Pbr025417	PF00071.21	Ras
Pbr025417	PF08477.12	Roc
Pbr025417	PF00025.20	Arf
Pbr025417	PF00910.21	RNA_helicase
Pbr025530	PF00025.20	Arf
Pbr025530	PF09439.9	SRPRB
Pbr025530	PF00071.21	Ras
Pbr025530	PF08477.12	Roc
Pbr025530	PF04670.11	Gtr1_RagA
Pbr025530	PF01926.22	MMR_HSR1
Pbr025692	PF00156.26	Pribosyltran
Pbr025949	PF00034.20	Cytochrom_C
Pbr025949	PF13442.5	Cytochrome_CBB3
Pbr025964	PF00091.24	Tubulin
Pbr025964	PF03953.16	Tubulin_C
Pbr026262	PF12710.6	HAD
Pbr026262	PF01553.20	Acyltransferase
Pbr026273	PF02485.20	Branch
Pbr026592	PF00071.21	Ras
Pbr026592	PF08477.12	Roc
Pbr026592	PF00025.20	Arf
Pbr026592	PF04670.11	Gtr1_RagA
Pbr026592	PF01926.22	MMR_HSR1
Pbr026620	PF06003.11	SMN
Pbr026694	PF03141.15	Methyltransf_29
Pbr026694	PF08241.11	Methyltransf_11
Pbr026769	PF00481.20	PP2C
Pbr026792	PF01257.18	2Fe-2S_thioredx
Pbr026914	PF12906.6	RINGv
Pbr026943	PF00462.23	Glutaredoxin
Pbr026947	PF00378.19	ECH_1
Pbr026947	PF16113.4	ECH_2
Pbr026948	PF03009.16	GDPD
Pbr026951	PF02779.23	Transket_pyr
Pbr026951	PF02780.19	Transketolase_C
Pbr027338	PF03291.15	Pox_MCEL
Pbr027338	PF13649.5	Methyltransf_25
Pbr027338	PF08241.11	Methyltransf_11
Pbr027338	PF08242.11	Methyltransf_12
Pbr027338	PF13847.5	Methyltransf_31
Pbr027384	PF00006.24	ATP-synt_ab
Pbr027384	PF02874.22	ATP-synt_ab_N
Pbr027457	PF10604.8	Polyketide_cyc2
Pbr027636	PF02926.16	THUMP
Pbr027732	PF00504.20	Chloroa_b-bind
Pbr027737	PF03619.15	Solute_trans_a
Pbr027747	PF03871.13	RNA_pol_Rpb5_N
Pbr027747	PF01191.18	RNA_pol_Rpb5_C
Pbr027821	PF00153.26	Mito_carr
Pbr027821	PF00153.26	Mito_carr
Pbr027821	PF00153.26	Mito_carr
Pbr027836	PF03105.18	SPX
Pbr027836	PF03105.18	SPX
Pbr028238	PF00352.20	TBP
Pbr028238	PF00352.20	TBP
Pbr028322	PF02990.15	EMP70
Pbr028322	PF02990.15	EMP70
Pbr028348	PF07468.10	Agglutinin
Pbr028348	PF07468.10	Agglutinin
Pbr028371	PF01263.19	Aldose_epim
Pbr028496	PF03168.12	LEA_2
Pbr028569	PF00579.24	tRNA-synt_1b
Pbr028714	PF00230.19	MIP
Pbr028785	PF06749.11	DUF1218
Pbr028815	PF00582.25	Usp
Pbr028932	PF12023.7	DUF3511
Pbr028978	PF00249.30	Myb_DNA-binding
Pbr028978	PF00249.30	Myb_DNA-binding
Pbr028978	PF13921.5	Myb_DNA-bind_6
Pbr028978	PF13921.5	Myb_DNA-bind_6
Pbr029028	PF00009.26	GTP_EFTU
Pbr029028	PF03143.16	GTP_EFTU_D3
Pbr029028	PF03144.24	GTP_EFTU_D2
Pbr029085	PF00514.22	Arm
Pbr029085	PF00514.22	Arm
Pbr029085	PF00514.22	Arm
Pbr029085	PF00651.30	BTB
Pbr029264	PF01612.19	DNA_pol_A_exo1
Pbr029264	PF00013.28	KH_1
Pbr029523	PF02701.14	zf-Dof
Pbr029535	PF15511.5	CENP-T_C
Pbr029535	PF02969.16	TAF
Pbr029654	PF13793.5	Pribosyltran_N
Pbr029654	PF00156.26	Pribosyltran
Pbr029769	PF01398.20	JAB
Pbr029907	PF00856.27	SET
Pbr029920	PF12352.7	V-SNARE_C
Pbr029920	PF05008.14	V-SNARE
Pbr029977	PF05019.12	Coq4
Pbr030161	PF00091.24	Tubulin
Pbr030161	PF03953.16	Tubulin_C
Pbr030186	PF00224.20	PK
Pbr030186	PF02887.15	PK_C
Pbr030453	PF01145.24	Band_7
Pbr030472	PF14360.5	PAP2_C
Pbr030500	PF01813.16	ATP-synt_D
Pbr030595	PF00076.21	RRM_1
Pbr030595	PF00076.21	RRM_1
Pbr030595	PF00076.21	RRM_1
Pbr030595	PF13893.5	RRM_5
Pbr030778	PF00046.28	Homeobox
Pbr030778	PF02183.17	HALZ
Pbr030962	PF04981.12	NMD3
Pbr031119	PF14368.5	LTP_2
Pbr031119	PF00234.21	Tryp_alpha_amyl
Pbr031208	PF04305.13	DUF455
Pbr031478	PF02769.21	AIRS_C
Pbr031478	PF00586.23	AIRS
Pbr031862	PF03151.15	TPT
Pbr031862	PF00892.19	EamA
Pbr031952	PF04755.11	PAP_fibrillin
Pbr032125	PF00112.22	Peptidase_C1
Pbr032125	PF08246.11	Inhibitor_I29
Pbr032407	PF00069.24	Pkinase
Pbr032407	PF00069.24	Pkinase
Pbr032407	PF07714.16	Pkinase_Tyr
Pbr032407	PF07714.16	Pkinase_Tyr
Pbr032528	PF00249.30	Myb_DNA-binding
Pbr032528	PF00249.30	Myb_DNA-binding
Pbr032528	PF13921.5	Myb_DNA-bind_6
Pbr032528	PF13921.5	Myb_DNA-bind_6
Pbr032600	PF01238.20	PMI_typeI
Pbr032773	PF08240.11	ADH_N
Pbr032773	PF00107.25	ADH_zinc_N
Pbr032773	PF16912.4	Glu_dehyd_C
Pbr032773	PF13602.5	ADH_zinc_N_2
Pbr032778	PF08240.11	ADH_N
Pbr032778	PF00107.25	ADH_zinc_N
Pbr032778	PF13602.5	ADH_zinc_N_2
Pbr032780	PF01476.19	LysM
Pbr032947	PF00743.18	FMO-like
Pbr032947	PF13738.5	Pyr_redox_3
Pbr032947	PF13434.5	K_oxygenase
Pbr032947	PF07992.13	Pyr_redox_2
Pbr032947	PF13450.5	NAD_binding_8
Pbr033159	PF08718.10	GLTP
Pbr033160	PF12643.6	MazG-like
Pbr033160	PF03819.16	MazG
Pbr033411	PF00069.24	Pkinase
Pbr033411	PF00036.31	EF-hand_1
Pbr033411	PF00036.31	EF-hand_1
Pbr033411	PF00036.31	EF-hand_1
Pbr033411	PF07714.16	Pkinase_Tyr
Pbr033411	PF13405.5	EF-hand_6
Pbr033411	PF13405.5	EF-hand_6
Pbr033411	PF13499.5	EF-hand_7
Pbr033411	PF13499.5	EF-hand_7
Pbr033411	PF13202.5	EF-hand_5
Pbr033411	PF13202.5	EF-hand_5
Pbr033411	PF13202.5	EF-hand_5
Pbr033411	PF13202.5	EF-hand_5
Pbr033411	PF13833.5	EF-hand_8
Pbr033411	PF13833.5	EF-hand_8
Pbr033411	PF13833.5	EF-hand_8
Pbr033411	PF06293.13	Kdo
Pbr033614	PF00270.28	DEAD
Pbr033614	PF00271.30	Helicase_C
Pbr033644	PF16211.4	Histone_H2A_C
Pbr033644	PF00125.23	Histone
Pbr033644	PF00808.22	CBFD_NFYB_HMF
Pbr033923	PF00164.24	Ribosom_S12_S23
Pbr034207	PF13419.5	HAD_2
Pbr034207	PF13242.5	Hydrolase_like
Pbr034207	PF13344.5	Hydrolase_6
Pbr034213	PF13499.5	EF-hand_7
Pbr034265	PF01248.25	Ribosomal_L7Ae
Pbr034274	PF00957.20	Synaptobrevin
Pbr034274	PF13774.5	Longin
Pbr034352	PF03030.15	H_PPase
Pbr034730	PF00249.30	Myb_DNA-binding
Pbr034764	PF12146.7	Hydrolase_4
Pbr034764	PF12697.6	Abhydrolase_6
Pbr034764	PF00561.19	Abhydrolase_1
Pbr034768	PF13460.5	NAD_binding_10
Pbr035017	PF01370.20	Epimerase
Pbr035017	PF16363.4	GDP_Man_Dehyd
Pbr035017	PF01073.18	3Beta_HSD
Pbr035017	PF04321.16	RmlD_sub_bind
Pbr035017	PF02719.14	Polysacc_synt_2
Pbr035017	PF07993.11	NAD_binding_4
Pbr035066	PF01764.24	Lipase_3
Pbr035228	PF03531.13	SSrecog
Pbr035228	PF08512.11	Rtt106
Pbr035228	PF00505.18	HMG_box
Pbr035228	PF17292.1	POB3_N
Pbr035228	PF09011.9	HMG_box_2
Pbr035231	PF01459.21	Porin_3
Pbr035262	PF07719.16	TPR_2
Pbr035262	PF12895.6	ANAPC3
Pbr035262	PF00515.27	TPR_1
Pbr035262	PF13424.5	TPR_12
Pbr035262	PF13181.5	TPR_8
Pbr035262	PF13181.5	TPR_8
Pbr035262	PF13176.5	TPR_7
Pbr035263	PF00071.21	Ras
Pbr035263	PF08477.12	Roc
Pbr035263	PF00025.20	Arf
Pbr035263	PF01926.22	MMR_HSR1
Pbr035271	PF00344.19	SecY
Pbr035271	PF10559.8	Plug_translocon
Pbr035283	PF08387.9	FBD
Pbr035283	PF00646.32	F-box
Pbr035283	PF12937.6	F-box-like
Pbr035380	PF05686.11	Glyco_transf_90
Pbr035502	PF13177.5	DNA_pol3_delta2
Pbr035502	PF00004.28	AAA
Pbr035502	PF03215.14	Rad17
Pbr035616	PF00071.21	Ras
Pbr035616	PF00071.21	Ras
Pbr035616	PF08477.12	Roc
Pbr035616	PF00025.20	Arf
Pbr035751	PF00787.23	PX
Pbr035751	PF09325.9	Vps5
Pbr035754	PF14009.5	DUF4228
Pbr035864	PF01159.18	Ribosomal_L6e
Pbr035864	PF03868.14	Ribosomal_L6e_N
Pbr035929	PF00394.21	Cu-oxidase
Pbr035929	PF07732.14	Cu-oxidase_3
Pbr035929	PF07731.13	Cu-oxidase_2
Pbr036150	PF00928.20	Adap_comp_sub
Pbr036150	PF01217.19	Clat_adaptor_s
Pbr036295	PF04241.14	DUF423
Pbr036340	PF05615.12	THOC7
Pbr036464	PF06203.13	CCT
Pbr036464	PF00643.23	zf-B_box
Pbr036464	PF00643.23	zf-B_box
Pbr037488	PF01412.17	ArfGap
Pbr037488	PF00168.29	C2
Pbr037809	PF14580.5	LRR_9
Pbr037809	PF13855.5	LRR_8
Pbr038111	PF03478.17	DUF295
Pbr038579	PF06814.12	Lung_7-TM_R
Pbr038598	PF01762.20	Galactosyl_T
Pbr038598	PF13334.5	DUF4094
Pbr038600	PF15511.5	CENP-T_C
Pbr038600	PF02969.16	TAF
Pbr038606	PF01545.20	Cation_efflux
Pbr038628	PF00022.18	Actin
Pbr038629	PF13639.5	zf-RING_2
Pbr038629	PF13923.5	zf-C3HC4_2
Pbr038629	PF17123.4	zf-RING_11
Pbr038629	PF12678.6	zf-rbx1
Pbr038629	PF00097.24	zf-C3HC4
Pbr038629	PF12861.6	zf-ANAPC11
Pbr038652	PF00153.26	Mito_carr
Pbr038652	PF00153.26	Mito_carr
Pbr038652	PF00153.26	Mito_carr
Pbr038652	PF13499.5	EF-hand_7
Pbr038652	PF13833.5	EF-hand_8
Pbr038652	PF13202.5	EF-hand_5
Pbr038652	PF13202.5	EF-hand_5
Pbr038675	PF00118.23	Cpn60_TCP1
Pbr038679	PF02519.13	Auxin_inducible
Pbr038761	PF02800.19	Gp_dh_C
Pbr038761	PF00044.23	Gp_dh_N
Pbr038813	PF03874.15	RNA_pol_Rpb4
Pbr038816	PF04722.12	Ssu72
Pbr038875	PF00400.31	WD40
Pbr038875	PF00400.31	WD40
Pbr038875	PF00400.31	WD40
Pbr038875	PF00400.31	WD40
Pbr038875	PF00400.31	WD40
Pbr038875	PF00400.31	WD40
Pbr038875	PF00400.31	WD40
Pbr038888	PF00069.24	Pkinase
Pbr038888	PF07714.16	Pkinase_Tyr
Pbr039077	PF02701.14	zf-Dof
Pbr039095	PF01199.17	Ribosomal_L34e
Pbr039100	PF04116.12	FA_hydroxylase
Pbr039116	PF02183.17	HALZ
Pbr039116	PF00046.28	Homeobox
Pbr039119	PF08449.10	UAA
Pbr039159	PF02798.19	GST_N
Pbr039159	PF13417.5	GST_N_3
Pbr039159	PF00043.24	GST_C
Pbr039159	PF13410.5	GST_C_2
Pbr039159	PF13409.5	GST_N_2
Pbr039159	PF14497.5	GST_C_3
Pbr039173	PF00149.27	Metallophos
Pbr039430	PF10280.8	Med11
Pbr039573	PF01775.16	Ribosomal_L18A
Pbr039573	PF01775.16	Ribosomal_L18A
Pbr039643	PF01238.20	PMI_typeI
Pbr039756	PF02681.13	DUF212
Pbr039800	PF05726.12	Pirin_C
Pbr039800	PF02678.15	Pirin
Pbr039968	PF00790.18	VHS
Pbr039968	PF03127.13	GAT
Pbr039985	PF08767.10	CRM1_C
Pbr039985	PF08389.11	Xpo1
Pbr039985	PF03810.18	IBN_N
Pbr040258	PF00076.21	RRM_1
Pbr040258	PF00076.21	RRM_1
Pbr040258	PF16367.4	RRM_7
Pbr040264	PF01105.23	EMP24_GP25L
Pbr040345	PF00407.18	Bet_v_1
Pbr040356	PF00407.18	Bet_v_1
Pbr041075	PF00009.26	GTP_EFTU
Pbr041075	PF03764.17	EFG_IV
Pbr041075	PF00679.23	EFG_C
Pbr041075	PF14492.5	EFG_II
Pbr041075	PF03144.24	GTP_EFTU_D2
Pbr041373	PF00582.25	Usp
Pbr041454	PF01301.18	Glyco_hydro_35
Pbr041454	PF02449.14	Glyco_hydro_42
Pbr041479	PF00069.24	Pkinase
Pbr041479	PF07714.16	Pkinase_Tyr
Pbr041482	PF00270.28	DEAD
Pbr041482	PF00271.30	Helicase_C
Pbr041482	PF04851.14	ResIII
Pbr041483	PF00400.31	WD40
Pbr041483	PF00400.31	WD40
Pbr041501	PF00400.31	WD40
Pbr041501	PF00400.31	WD40
Pbr041501	PF00400.31	WD40
Pbr041501	PF00400.31	WD40
Pbr041501	PF00400.31	WD40
Pbr041501	PF00400.31	WD40
Pbr041501	PF12894.6	ANAPC4_WD40
Pbr041512	PF03357.20	Snf7
Pbr041519	PF07011.10	DUF1313
Pbr041586	PF08662.10	eIF2A
Pbr041586	PF00076.21	RRM_1
Pbr041587	PF03463.14	eRF1_1
Pbr041587	PF03465.14	eRF1_3
Pbr041587	PF03464.14	eRF1_2
Pbr041809	PF03018.13	Dirigent
Pbr041896	PF13499.5	EF-hand_7
Pbr041896	PF00036.31	EF-hand_1
Pbr041896	PF00036.31	EF-hand_1
Pbr041896	PF13405.5	EF-hand_6
Pbr041896	PF13405.5	EF-hand_6
Pbr041896	PF13833.5	EF-hand_8
Pbr041896	PF13202.5	EF-hand_5
Pbr041896	PF13202.5	EF-hand_5
Pbr041940	PF16211.4	Histone_H2A_C
Pbr041940	PF00125.23	Histone
Pbr041940	PF00808.22	CBFD_NFYB_HMF
Pbr042070	PF04116.12	FA_hydroxylase
Pbr042140	PF02179.15	BAG
Pbr042140	PF00240.22	ubiquitin
Pbr042255	PF00407.18	Bet_v_1
Pbr042257	PF00407.18	Bet_v_1
Pbr042259	PF00407.18	Bet_v_1
Pbr042261	PF00407.18	Bet_v_1
Pbr042301	PF07690.15	MFS_1
Pbr042301	PF00083.23	Sugar_tr
Pbr042303	PF11493.7	TSP9
Pbr042345	PF00091.24	Tubulin
Pbr042345	PF03953.16	Tubulin_C
Pbr042651	PF01423.21	LSM
Pbr042678	PF01521.19	Fe-S_biosyn
Pbr042813	PF00071.21	Ras
Pbr042813	PF08477.12	Roc
Pbr042813	PF00025.20	Arf
Pbr042813	PF01926.22	MMR_HSR1
Pbr042856	PF02427.16	PSI_PsaE
Pbr042866	PF00733.20	Asn_synthase
Pbr042866	PF13537.5	GATase_7
Pbr042866	PF13522.5	GATase_6
Pbr042866	PF12481.7	DUF3700
Pbr000025	PF16561.4	AMPK1_CBM
Pbr000025	PF04739.14	AMPKBI
Pbr000108	PF02714.14	RSN1_7TM
Pbr000108	PF13967.5	RSN1_TM
Pbr000108	PF14703.5	PHM7_cyt
Pbr000195	PF03168.12	LEA_2
Pbr000209	PF00225.22	Kinesin
Pbr000209	PF16796.4	Microtub_bd
Pbr000265	PF01733.17	Nucleoside_tran
Pbr000266	PF08879.9	WRC
Pbr000266	PF02373.21	JmjC
Pbr000274	PF00083.23	Sugar_tr
Pbr000274	PF07690.15	MFS_1
Pbr000285	PF02362.20	B3
Pbr000285	PF07496.14	zf-CW
Pbr000330	PF04037.12	DUF382
Pbr000330	PF04046.15	PSP
Pbr000362	PF00829.20	Ribosomal_L21p
Pbr000402	PF14571.5	Di19_C
Pbr000402	PF05605.11	zf-Di19
Pbr000461	PF13472.5	Lipase_GDSL_2
Pbr000461	PF00657.21	Lipase_GDSL
Pbr000488	PF00244.19	2014-03-03
Pbr000530	PF00982.20	Glyco_transf_20
Pbr000530	PF02358.15	Trehalose_PPase
Pbr000530	PF08282.11	Hydrolase_3
Pbr000540	PF04366.11	Ysc84
Pbr000540	PF01363.20	FYVE
Pbr000595	PF01694.21	Rhomboid
Pbr000595	PF04511.14	DER1
Pbr000595	PF00627.30	UBA
Pbr000595	PF08551.9	DUF1751
Pbr000694	PF01268.18	FTHFS
Pbr001041	PF00651.30	BTB
Pbr001041	PF03000.13	NPH3
Pbr001107	PF00514.22	Arm
Pbr001107	PF00514.22	Arm
Pbr001107	PF00514.22	Arm
Pbr001107	PF00514.22	Arm
Pbr001107	PF00514.22	Arm
Pbr001107	PF12937.6	F-box-like
Pbr001107	PF00646.32	F-box
Pbr001312	PF05116.12	S6PP
Pbr001312	PF08472.9	S6PP_C
Pbr001312	PF08282.11	Hydrolase_3
Pbr001369	PF01625.20	PMSR
Pbr001427	PF00646.32	F-box
Pbr001427	PF07734.12	FBA_1
Pbr001427	PF12937.6	F-box-like
Pbr001427	PF08268.11	FBA_3
Pbr001864	PF05910.11	DUF868
Pbr001867	PF00009.26	GTP_EFTU
Pbr001867	PF03143.16	GTP_EFTU_D3
Pbr001867	PF03144.24	GTP_EFTU_D2
Pbr001871	PF00004.28	AAA
Pbr001871	PF13401.5	AAA_22
Pbr001871	PF07724.13	AAA_2
Pbr001910	PF00004.28	AAA
Pbr001910	PF00004.28	AAA
Pbr001910	PF02359.17	CDC48_N
Pbr001910	PF05496.11	RuvB_N
Pbr001910	PF05496.11	RuvB_N
Pbr001910	PF07724.13	AAA_2
Pbr001910	PF02933.16	CDC48_2
Pbr001910	PF07728.13	AAA_5
Pbr001941	PF02701.14	zf-Dof
Pbr002014	PF00249.30	Myb_DNA-binding
Pbr002014	PF00249.30	Myb_DNA-binding
Pbr002014	PF13921.5	Myb_DNA-bind_6
Pbr002014	PF13921.5	Myb_DNA-bind_6
Pbr002236	PF05633.10	BPS1
Pbr002242	PF00069.24	Pkinase
Pbr002242	PF07714.16	Pkinase_Tyr
Pbr002969	PF02777.17	Sod_Fe_C
Pbr002969	PF00081.21	Sod_Fe_N
Pbr003087	PF14226.5	DIOX_N
Pbr003087	PF03171.19	2OG-FeII_Oxy
Pbr003148	PF02298.16	Cu_bind_like
Pbr003148	PF02298.16	Cu_bind_like
Pbr003360	PF00332.17	Glyco_hydro_17
Pbr003360	PF07983.12	X8
Pbr003370	PF00249.30	Myb_DNA-binding
Pbr003370	PF00249.30	Myb_DNA-binding
Pbr003370	PF13921.5	Myb_DNA-bind_6
Pbr003370	PF13921.5	Myb_DNA-bind_6
Pbr003612	PF00083.23	Sugar_tr
Pbr003612	PF07690.15	MFS_1
Pbr003616	PF00083.23	Sugar_tr
Pbr003616	PF07690.15	MFS_1
Pbr003644	PF10250.8	O-FucT
Pbr003692	PF00069.24	Pkinase
Pbr003692	PF07714.16	Pkinase_Tyr
Pbr004156	PF00067.21	p450
Pbr004279	PF07977.12	FabA
Pbr004279	PF01575.18	MaoC_dehydratas
Pbr004319	PF00160.20	Pro_isomerase
Pbr004358	PF02309.15	AUX_IAA
Pbr004849	PF10250.8	O-FucT
Pbr005163	PF00854.20	PTR2
Pbr005167	PF15003.5	HAUS2
Pbr005188	PF00085.19	Thioredoxin
Pbr005188	PF00085.19	Thioredoxin
Pbr005188	PF13848.5	Thioredoxin_6
Pbr005227	PF02115.16	Rho_GDI
Pbr005257	PF16312.4	Oberon_cc
Pbr005257	PF07227.10	PHD_Oberon
Pbr005467	PF01925.18	TauE
Pbr005467	PF01925.18	TauE
Pbr005539	PF01125.16	G10
Pbr005573	PF06881.10	Elongin_A
Pbr005818	PF00168.29	C2
Pbr005818	PF00168.29	C2
Pbr005818	PF17047.4	SMP_LBD
Pbr005849	PF03641.13	Lysine_decarbox
Pbr005913	PF16166.4	TIC20
Pbr005913	PF16994.4	Glyco_trans_4_5
Pbr005913	PF00534.19	Glycos_transf_1
Pbr005913	PF13692.5	Glyco_trans_1_4
Pbr005915	PF00069.24	Pkinase
Pbr005915	PF07714.16	Pkinase_Tyr
Pbr005915	PF06293.13	Kdo
Pbr005915	PF12330.7	Haspin_kinase
Pbr005930	PF00150.17	Cellulase
Pbr005930	PF02449.14	Glyco_hydro_42
Pbr006146	PF02545.13	Maf
Pbr006189	PF01151.17	ELO
Pbr006202	PF10203.8	Pet191_N
Pbr006549	PF00657.21	Lipase_GDSL
Pbr006551	PF01789.15	PsbP
Pbr006571	PF07859.12	Abhydrolase_3
Pbr006571	PF00135.27	COesterase
Pbr006804	PF07059.11	DUF1336
Pbr006804	PF01852.18	START
Pbr006808	PF08381.10	BRX
Pbr006808	PF08381.10	BRX
Pbr007158	PF03798.15	TRAM_LAG1_CLN8
Pbr007178	PF00153.26	Mito_carr
Pbr007178	PF00153.26	Mito_carr
Pbr007178	PF00153.26	Mito_carr
Pbr007230	PF00609.18	DAGK_acc
Pbr007230	PF00781.23	DAGK_cat
Pbr007230	PF00130.21	C1_1
Pbr007270	PF07714.16	Pkinase_Tyr
Pbr007270	PF12819.6	Malectin_like
Pbr007270	PF00069.24	Pkinase
Pbr007270	PF11721.7	Malectin
Pbr007270	PF11721.7	Malectin
Pbr007375	PF00707.21	IF3_C
Pbr007375	PF05198.15	IF3_N
Pbr007578	PF00149.27	Metallophos
Pbr007578	PF16656.4	Pur_ac_phosph_N
Pbr007578	PF14008.5	Metallophos_C
Pbr007642	PF02365.14	NAM
Pbr007699	PF00847.19	AP2
Pbr007718	PF00011.20	HSP20
Pbr007803	PF00428.18	Ribosomal_60s
Pbr008267	PF01535.19	PPR
Pbr008267	PF01535.19	PPR
Pbr008267	PF01535.19	PPR
Pbr008267	PF01535.19	PPR
Pbr008267	PF01535.19	PPR
Pbr008267	PF13041.5	PPR_2
Pbr008267	PF13041.5	PPR_2
Pbr008267	PF13812.5	PPR_3
Pbr008269	PF01535.19	PPR
Pbr008269	PF01535.19	PPR
Pbr008269	PF01535.19	PPR
Pbr008269	PF01535.19	PPR
Pbr008269	PF01535.19	PPR
Pbr008269	PF01535.19	PPR
Pbr008269	PF01535.19	PPR
Pbr008269	PF01535.19	PPR
Pbr008269	PF01535.19	PPR
Pbr008269	PF13041.5	PPR_2
Pbr008269	PF13041.5	PPR_2
Pbr008269	PF13812.5	PPR_3
Pbr008269	PF13812.5	PPR_3
Pbr008269	PF13812.5	PPR_3
Pbr008275	PF13417.5	GST_N_3
Pbr008275	PF13409.5	GST_N_2
Pbr008275	PF13410.5	GST_C_2
Pbr008275	PF16865.4	GST_C_5
Pbr008275	PF02798.19	GST_N
Pbr008275	PF00043.24	GST_C
Pbr008275	PF14497.5	GST_C_3
Pbr008372	PF00005.26	ABC_tran
Pbr008403	PF00320.26	GATA
Pbr008546	PF02204.17	VPS9
Pbr008630	PF00249.30	Myb_DNA-binding
Pbr008630	PF00249.30	Myb_DNA-binding
Pbr008630	PF13921.5	Myb_DNA-bind_6
Pbr008630	PF13921.5	Myb_DNA-bind_6
Pbr008637	PF01553.20	Acyltransferase
Pbr008846	PF00071.21	Ras
Pbr008846	PF08477.12	Roc
Pbr008846	PF00025.20	Arf
Pbr008846	PF04670.11	Gtr1_RagA
Pbr008846	PF09439.9	SRPRB
Pbr009137	PF00067.21	p450
Pbr009248	PF01152.20	Bac_globin
Pbr009389	PF00022.18	Actin
Pbr009389	PF00022.18	Actin
Pbr009462	PF00011.20	HSP20
Pbr009495	PF07014.11	Hs1pro-1_C
Pbr009495	PF07231.11	Hs1pro-1_N
Pbr009499	PF10440.8	WIYLD
Pbr010147	PF06206.10	CpeT
Pbr010325	PF00804.24	Syntaxin
Pbr010325	PF05739.18	SNARE
Pbr010332	PF04564.14	U-box
Pbr010333	PF07526.10	POX
Pbr010333	PF05920.10	Homeobox_KN
Pbr010333	PF00046.28	Homeobox
Pbr010337	PF11744.7	ALMT
Pbr010337	PF13515.5	FUSC_2
Pbr010340	PF04970.12	LRAT
Pbr010513	PF00282.18	Pyridoxal_deC
Pbr010530	PF11955.7	PORR
Pbr010590	PF00069.24	Pkinase
Pbr010590	PF00069.24	Pkinase
Pbr010590	PF07714.16	Pkinase_Tyr
Pbr010590	PF07714.16	Pkinase_Tyr
Pbr010593	PF14432.5	DYW_deaminase
Pbr010593	PF13041.5	PPR_2
Pbr010593	PF13041.5	PPR_2
Pbr010593	PF01535.19	PPR
Pbr010593	PF01535.19	PPR
Pbr010593	PF01535.19	PPR
Pbr010593	PF01535.19	PPR
Pbr010593	PF01535.19	PPR
Pbr010593	PF13812.5	PPR_3
Pbr010598	PF00175.20	NAD_binding_1
Pbr010598	PF00970.23	FAD_binding_6
Pbr010607	PF01344.24	Kelch_1
Pbr010607	PF01344.24	Kelch_1
Pbr010607	PF13964.5	Kelch_6
Pbr010607	PF13964.5	Kelch_6
Pbr010607	PF00646.32	F-box
Pbr010709	PF16901.4	DAO_C
Pbr010709	PF01266.23	DAO
Pbr010793	PF02358.15	Trehalose_PPase
Pbr010845	PF02889.15	Sec63
Pbr010845	PF00226.30	DnaJ
Pbr010850	PF00249.30	Myb_DNA-binding
Pbr010871	PF05055.11	DUF677
Pbr010897	PF00067.21	p450
Pbr010912	PF13637.5	Ank_4
Pbr010912	PF00023.29	Ank
Pbr010912	PF00023.29	Ank
Pbr010912	PF12796.6	Ank_2
Pbr010912	PF13606.5	Ank_3
Pbr010912	PF00642.23	zf-CCCH
Pbr011082	PF02365.14	NAM
Pbr011488	PF00046.28	Homeobox
Pbr011488	PF02183.17	HALZ
Pbr011500	PF00069.24	Pkinase
Pbr011500	PF00036.31	EF-hand_1
Pbr011500	PF00036.31	EF-hand_1
Pbr011500	PF07714.16	Pkinase_Tyr
Pbr011500	PF13499.5	EF-hand_7
Pbr011500	PF13499.5	EF-hand_7
Pbr011500	PF13405.5	EF-hand_6
Pbr011500	PF13202.5	EF-hand_5
Pbr011500	PF13202.5	EF-hand_5
Pbr011500	PF13202.5	EF-hand_5
Pbr011500	PF13833.5	EF-hand_8
Pbr011500	PF13833.5	EF-hand_8
Pbr011500	PF13833.5	EF-hand_8
Pbr011500	PF06293.13	Kdo
Pbr011508	PF09429.9	Wbp11
Pbr011514	PF14363.5	AAA_assoc
Pbr011514	PF00004.28	AAA
Pbr011514	PF00004.28	AAA
Pbr011852	PF07911.12	DUF1677
Pbr011868	PF09187.9	RdDM_RDM1
Pbr012092	PF07714.16	Pkinase_Tyr
Pbr012092	PF00069.24	Pkinase
Pbr012102	PF11573.7	Med23
Pbr012129	PF02774.17	Semialdhyde_dhC
Pbr012129	PF01118.23	Semialdhyde_dh
Pbr012132	PF00076.21	RRM_1
Pbr012186	PF05676.12	NDUF_B7
Pbr012194	PF00176.22	SNF2_N
Pbr012194	PF00271.30	Helicase_C
Pbr012194	PF04851.14	ResIII
Pbr012208	PF05153.14	MIOX
Pbr012209	PF00248.20	Aldo_ket_red
Pbr012359	PF00854.20	PTR2
Pbr012359	PF07690.15	MFS_1
Pbr012489	PF13837.5	Myb_DNA-bind_4
Pbr012564	PF06999.11	Suc_Fer-like
Pbr012596	PF07714.16	Pkinase_Tyr
Pbr012596	PF14381.5	EDR1
Pbr012596	PF00069.24	Pkinase
Pbr012601	PF00384.21	Molybdopterin
Pbr012601	PF13510.5	Fer2_4
Pbr012601	PF10588.8	NADH-G_4Fe-4S_3
Pbr012601	PF09326.10	NADH_dhqG_C
Pbr012601	PF00111.26	Fer2
Pbr012645	PF01593.23	Amino_oxidase
Pbr012916	PF13962.5	PGG
Pbr013022	PF00481.20	PP2C
Pbr013032	PF00583.24	Acetyltransf_1
Pbr013032	PF13508.6	Acetyltransf_7
Pbr013105	PF00698.20	Acyl_transf_1
Pbr013186	PF00010.25	HLH
Pbr013196	PF00183.17	HSP90
Pbr013196	PF02518.25	HATPase_c
Pbr013196	PF13589.5	HATPase_c_3
Pbr013232	PF00311.16	PEPcase
Pbr013232	PF00311.16	PEPcase
Pbr013321	PF01406.18	tRNA-synt_1e
Pbr013321	PF09334.10	tRNA-synt_1g
Pbr013321	PF09334.10	tRNA-synt_1g
Pbr013346	PF06749.11	DUF1218
Pbr013366	PF00642.23	zf-CCCH
Pbr013374	PF03034.14	PSS
Pbr013374	PF03034.14	PSS
Pbr013377	PF13324.5	GCIP
Pbr013381	PF01554.17	MatE
Pbr013381	PF01554.17	MatE
Pbr013391	PF00067.21	p450
Pbr013394	PF09174.9	Maf1
Pbr013438	PF04674.11	Phi_1
Pbr013449	PF13041.5	PPR_2
Pbr013449	PF13041.5	PPR_2
Pbr013449	PF13041.5	PPR_2
Pbr013449	PF13041.5	PPR_2
Pbr013449	PF13041.5	PPR_2
Pbr013449	PF01535.19	PPR
Pbr013449	PF01535.19	PPR
Pbr013449	PF01535.19	PPR
Pbr013449	PF01535.19	PPR
Pbr013449	PF01535.19	PPR
Pbr013449	PF01535.19	PPR
Pbr013449	PF01535.19	PPR
Pbr013449	PF01535.19	PPR
Pbr013449	PF01535.19	PPR
Pbr013449	PF01535.19	PPR
Pbr013449	PF01535.19	PPR
Pbr013449	PF01535.19	PPR
Pbr013449	PF01535.19	PPR
Pbr013449	PF01535.19	PPR
Pbr013449	PF01535.19	PPR
Pbr013449	PF01535.19	PPR
Pbr013449	PF13812.5	PPR_3
Pbr013449	PF13812.5	PPR_3
Pbr013449	PF13812.5	PPR_3
Pbr013449	PF13812.5	PPR_3
Pbr013449	PF13812.5	PPR_3
Pbr013449	PF17177.3	PPR_long
Pbr013449	PF17177.3	PPR_long
Pbr013449	PF17177.3	PPR_long
Pbr013533	PF00046.28	Homeobox
Pbr013533	PF02183.17	HALZ
Pbr013578	PF04969.15	CS
Pbr013612	PF00481.20	PP2C
Pbr013656	PF04525.11	LOR
Pbr013657	PF01676.17	Metalloenzyme
Pbr013657	PF06415.12	iPGM_N
Pbr013674	PF03547.17	Mem_trans
Pbr013675	PF13639.5	zf-RING_2
Pbr013675	PF13923.5	zf-C3HC4_2
Pbr013675	PF00097.24	zf-C3HC4
Pbr013679	PF06697.11	DUF1191
Pbr013680	PF15879.4	MWFE
Pbr013829	PF01398.20	JAB
Pbr013872	PF00335.19	Tetraspannin
Pbr013946	PF01694.21	Rhomboid
Pbr013951	PF01161.19	PBP
Pbr013954	PF10268.8	Tmemb_161AB
Pbr014142	PF07765.11	KIP1
Pbr014696	PF00689.20	Cation_ATPase_C
Pbr014696	PF00122.19	E1-E2_ATPase
Pbr014696	PF00702.25	Hydrolase
Pbr014696	PF00690.25	Cation_ATPase_N
Pbr014696	PF13246.5	Cation_ATPase
Pbr014700	PF08241.11	Methyltransf_11
Pbr014700	PF13649.5	Methyltransf_25
Pbr014700	PF01209.17	Ubie_methyltran
Pbr014700	PF13847.5	Methyltransf_31
Pbr014700	PF08242.11	Methyltransf_12
Pbr014700	PF13489.5	Methyltransf_23
Pbr014700	PF00891.17	Methyltransf_2
Pbr014744	PF00625.20	Guanylate_kin
Pbr014793	PF00141.22	peroxidase
Pbr014864	PF13041.5	PPR_2
Pbr014864	PF13041.5	PPR_2
Pbr014864	PF13041.5	PPR_2
Pbr014864	PF13041.5	PPR_2
Pbr014864	PF13041.5	PPR_2
Pbr014864	PF13041.5	PPR_2
Pbr014864	PF13041.5	PPR_2
Pbr014864	PF13041.5	PPR_2
Pbr014864	PF13041.5	PPR_2
Pbr014864	PF13041.5	PPR_2
Pbr014864	PF12854.6	PPR_1
Pbr014864	PF12854.6	PPR_1
Pbr014864	PF12854.6	PPR_1
Pbr014864	PF12854.6	PPR_1
Pbr014864	PF12854.6	PPR_1
Pbr014864	PF12854.6	PPR_1
Pbr014864	PF12854.6	PPR_1
Pbr014864	PF01535.19	PPR
Pbr014864	PF01535.19	PPR
Pbr014864	PF01535.19	PPR
Pbr014864	PF01535.19	PPR
Pbr014864	PF01535.19	PPR
Pbr014864	PF01535.19	PPR
Pbr014864	PF01535.19	PPR
Pbr014864	PF01535.19	PPR
Pbr014864	PF01535.19	PPR
Pbr014864	PF01535.19	PPR
Pbr014864	PF01535.19	PPR
Pbr014864	PF01535.19	PPR
Pbr014864	PF13812.5	PPR_3
Pbr014864	PF13812.5	PPR_3
Pbr014864	PF13812.5	PPR_3
Pbr014864	PF13812.5	PPR_3
Pbr014864	PF13812.5	PPR_3
Pbr014864	PF13812.5	PPR_3
Pbr014864	PF17177.3	PPR_long
Pbr014864	PF17177.3	PPR_long
Pbr014864	PF17177.3	PPR_long
Pbr015059	PF03108.14	DBD_Tnp_Mut
Pbr015059	PF10551.8	MULE
Pbr015059	PF04434.16	SWIM
Pbr015059	PF00872.17	Transposase_mut
Pbr015060	PF14543.5	TAXi_N
Pbr015060	PF14541.5	TAXi_C
Pbr015060	PF00026.22	Asp
Pbr015069	PF06886.10	TPX2
Pbr015072	PF00203.20	Ribosomal_S19
Pbr015170	PF01753.17	zf-MYND
Pbr015405	PF02861.19	Clp_N
Pbr015405	PF02861.19	Clp_N
Pbr015536	PF01095.18	Pectinesterase
Pbr015538	PF00750.18	tRNA-synt_1d
Pbr015538	PF05746.14	DALR_1
Pbr015538	PF03485.15	Arg_tRNA_synt_N
Pbr015540	PF00069.24	Pkinase
Pbr015540	PF07714.16	Pkinase_Tyr
Pbr015593	PF03208.18	PRA1
Pbr015601	PF01593.23	Amino_oxidase
Pbr015601	PF13450.5	NAD_binding_8
Pbr015703	PF03981.11	Ubiq_cyt_C_chap
Pbr015779	PF03479.14	DUF296
Pbr015782	PF14308.5	DnaJ-X
Pbr015782	PF00226.30	DnaJ
Pbr015813	PF00112.22	Peptidase_C1
Pbr015813	PF08246.11	Inhibitor_I29
Pbr015903	PF00225.22	Kinesin
Pbr015903	PF16796.4	Microtub_bd
Pbr015903	PF00514.22	Arm
Pbr015983	PF03110.13	SBP
Pbr016157	PF01764.24	Lipase_3
Pbr016157	PF05057.13	DUF676
Pbr016162	PF02776.17	TPP_enzyme_N
Pbr016162	PF00205.21	TPP_enzyme_M
Pbr016162	PF02775.20	TPP_enzyme_C
Pbr016178	PF05918.10	API5
Pbr016245	PF05498.10	RALF
Pbr016258	PF00829.20	Ribosomal_L21p
Pbr016271	PF00462.23	Glutaredoxin
Pbr016271	PF00462.23	Glutaredoxin
Pbr016271	PF00462.23	Glutaredoxin
Pbr016271	PF00085.19	Thioredoxin
Pbr016271	PF08590.9	DUF1771
Pbr016360	PF00134.22	Cyclin_N
Pbr016360	PF02984.18	Cyclin_C
Pbr016362	PF00240.22	ubiquitin
Pbr016362	PF00627.30	UBA
Pbr016362	PF11976.7	Rad60-SLD
Pbr016487	PF00447.16	HSF_DNA-bind
Pbr016490	PF03016.14	Exostosin
Pbr016491	PF03016.14	Exostosin
Pbr016832	PF07258.13	COMM_domain
Pbr016849	PF00970.23	FAD_binding_6
Pbr016849	PF00175.20	NAD_binding_1
Pbr016872	PF00651.30	BTB
Pbr016886	PF12796.6	Ank_2
Pbr016886	PF12796.6	Ank_2
Pbr016886	PF12796.6	Ank_2
Pbr016886	PF12796.6	Ank_2
Pbr016886	PF12796.6	Ank_2
Pbr016886	PF12796.6	Ank_2
Pbr016886	PF12796.6	Ank_2
Pbr016886	PF13637.5	Ank_4
Pbr016886	PF13637.5	Ank_4
Pbr016886	PF13637.5	Ank_4
Pbr016886	PF13637.5	Ank_4
Pbr016886	PF13637.5	Ank_4
Pbr016886	PF13637.5	Ank_4
Pbr016886	PF00023.29	Ank
Pbr016886	PF00023.29	Ank
Pbr016886	PF00023.29	Ank
Pbr016886	PF00023.29	Ank
Pbr016886	PF00023.29	Ank
Pbr016886	PF13857.5	Ank_5
Pbr016886	PF13857.5	Ank_5
Pbr016886	PF13857.5	Ank_5
Pbr016886	PF13857.5	Ank_5
Pbr016886	PF13857.5	Ank_5
Pbr016886	PF13857.5	Ank_5
Pbr016886	PF13606.5	Ank_3
Pbr016886	PF13606.5	Ank_3
Pbr016886	PF13606.5	Ank_3
Pbr016886	PF13606.5	Ank_3
Pbr016886	PF00635.25	Motile_Sperm
Pbr016957	PF00106.24	adh_short
Pbr016957	PF13561.5	adh_short_C2
Pbr016957	PF08659.9	KR
Pbr017127	PF00010.25	HLH
Pbr017146	PF00847.19	AP2
Pbr017341	PF01501.19	Glyco_transf_8
Pbr017411	PF04885.12	Stig1
Pbr017717	PF00571.27	CBS
Pbr017717	PF00571.27	CBS
Pbr017717	PF00571.27	CBS
Pbr017717	PF00571.27	CBS
Pbr017717	PF00564.23	PB1
Pbr017819	PF00004.28	AAA
Pbr017819	PF01426.17	BAH
Pbr017819	PF13401.5	AAA_22
Pbr017819	PF00628.28	PHD
Pbr017953	PF13365.5	Trypsin_2
Pbr017953	PF00089.25	Trypsin
Pbr017953	PF13180.5	PDZ_2
Pbr018342	PF00069.24	Pkinase
Pbr018342	PF07714.16	Pkinase_Tyr
Pbr018408	PF00069.24	Pkinase
Pbr018408	PF07714.16	Pkinase_Tyr
Pbr018408	PF06293.13	Kdo
Pbr018566	PF04607.16	RelA_SpoT
Pbr018566	PF13328.5	HD_4
Pbr018566	PF00036.31	EF-hand_1
Pbr018566	PF13202.5	EF-hand_5
Pbr018566	PF13202.5	EF-hand_5
Pbr018566	PF13499.5	EF-hand_7
Pbr018566	PF13405.5	EF-hand_6
Pbr018592	PF01694.21	Rhomboid
Pbr018818	PF02374.14	ArsA_ATPase
Pbr018818	PF01656.22	CbiA
Pbr018818	PF13614.5	AAA_31
Pbr018820	PF12352.7	V-SNARE_C
Pbr018869	PF00025.20	Arf
Pbr018869	PF08477.12	Roc
Pbr018869	PF00071.21	Ras
Pbr018869	PF09439.9	SRPRB
Pbr018869	PF01926.22	MMR_HSR1
Pbr018869	PF04670.11	Gtr1_RagA
Pbr019019	PF16113.4	ECH_2
Pbr019019	PF00378.19	ECH_1
Pbr019172	PF02826.18	2-Hacid_dh_C
Pbr019172	PF00389.29	2-Hacid_dh
Pbr019172	PF03446.14	NAD_binding_2
Pbr019246	PF00487.23	FA_desaturase
Pbr019246	PF11960.7	DUF3474
Pbr019330	PF00225.22	Kinesin
Pbr019330	PF16796.4	Microtub_bd
Pbr019434	PF01161.19	PBP
Pbr019476	PF02496.15	ABA_WDS
Pbr019481	PF05617.10	Prolamin_like
Pbr019635	PF00085.19	Thioredoxin
Pbr019820	PF00762.18	Ferrochelatase
Pbr019936	PF08392.11	FAE1_CUT1_RppA
Pbr019936	PF08541.9	ACP_syn_III_C
Pbr019936	PF02797.14	Chal_sti_synt_C
Pbr019957	PF06203.13	CCT
Pbr019957	PF00643.23	zf-B_box
Pbr019957	PF00643.23	zf-B_box
Pbr019978	PF00139.18	Lectin_legB
Pbr019978	PF00069.24	Pkinase
Pbr019978	PF07714.16	Pkinase_Tyr
Pbr020119	PF04072.13	LCM
Pbr020235	PF02298.16	Cu_bind_like
Pbr020256	PF03372.22	Exo_endo_phos
Pbr020258	PF02617.16	ClpS
Pbr020291	PF00168.29	C2
Pbr020291	PF00168.29	C2
Pbr020291	PF00168.29	C2
Pbr020300	PF01398.20	JAB
Pbr020300	PF08969.10	USP8_dimer
Pbr020300	PF14464.5	Prok-JAB
Pbr020321	PF05623.11	DUF789
Pbr020348	PF00006.24	ATP-synt_ab
Pbr020348	PF02874.22	ATP-synt_ab_N
Pbr020512	PF07885.15	Ion_trans_2
Pbr020512	PF07885.15	Ion_trans_2
Pbr020551	PF00004.28	AAA
Pbr020551	PF00004.28	AAA
Pbr020551	PF02359.17	CDC48_N
Pbr020551	PF05496.11	RuvB_N
Pbr020551	PF05496.11	RuvB_N
Pbr020551	PF07724.13	AAA_2
Pbr020551	PF02933.16	CDC48_2
Pbr020551	PF07728.13	AAA_5
Pbr020561	PF10406.8	TAF8_C
Pbr020561	PF07524.12	Bromo_TP
Pbr021158	PF03321.12	GH3
Pbr021161	PF03358.14	FMN_red
Pbr021161	PF02525.16	Flavodoxin_2
Pbr021308	PF14633.5	SH2_2
Pbr021308	PF14878.5	DLD
Pbr021308	PF14635.5	HHH_7
Pbr021308	PF14639.5	YqgF
Pbr021308	PF14632.5	SPT6_acidic
Pbr021308	PF14641.5	HTH_44
Pbr021446	PF09735.8	Nckap1
Pbr021855	PF01248.25	Ribosomal_L7Ae
Pbr021917	PF00501.27	AMP-binding
Pbr021917	PF13193.5	AMP-binding_C
Pbr021917	PF16177.4	ACAS_N
Pbr022236	PF01536.15	SAM_decarbox
Pbr022253	PF02485.20	Branch
Pbr022402	PF01370.20	Epimerase
Pbr022402	PF01073.18	3Beta_HSD
Pbr022402	PF13460.5	NAD_binding_10
Pbr022402	PF16363.4	GDP_Man_Dehyd
Pbr022402	PF05368.12	NmrA
Pbr022402	PF07993.11	NAD_binding_4
Pbr022402	PF02719.14	Polysacc_synt_2
Pbr022402	PF08659.9	KR
Pbr022412	PF00069.24	Pkinase
Pbr022412	PF00069.24	Pkinase
Pbr022412	PF07714.16	Pkinase_Tyr
Pbr022416	PF12799.6	LRR_4
Pbr022843	PF14009.5	DUF4228
Pbr022924	PF00583.24	Acetyltransf_1
Pbr022924	PF13673.6	Acetyltransf_10
Pbr022924	PF13508.6	Acetyltransf_7
Pbr022924	PF08445.9	FR47
Pbr022927	PF09495.9	DUF2462
Pbr023093	PF10345.8	Cohesin_load
Pbr023093	PF10345.8	Cohesin_load
Pbr023095	PF00067.21	p450
Pbr023140	PF13499.5	EF-hand_7
Pbr023140	PF13499.5	EF-hand_7
Pbr023140	PF13202.5	EF-hand_5
Pbr023140	PF13202.5	EF-hand_5
Pbr023140	PF13833.5	EF-hand_8
Pbr023140	PF13833.5	EF-hand_8
Pbr023140	PF13833.5	EF-hand_8
Pbr023177	PF01222.16	ERG4_ERG24
Pbr023324	PF03169.14	OPT
Pbr023325	PF06813.12	Nodulin-like
Pbr023335	PF00514.22	Arm
Pbr023354	PF00701.21	DHDPS
Pbr023632	PF05994.10	FragX_IP
Pbr024036	PF00069.24	Pkinase
Pbr024036	PF07714.16	Pkinase_Tyr
Pbr024099	PF02826.18	2-Hacid_dh_C
Pbr024099	PF00389.29	2-Hacid_dh
Pbr024099	PF01842.24	ACT
Pbr024099	PF07991.11	IlvN
Pbr024311	PF00722.20	Glyco_hydro_16
Pbr024311	PF06955.11	XET_C
Pbr024607	PF00782.19	DSPc
Pbr024664	PF03168.12	LEA_2
Pbr024959	PF00226.30	DnaJ
Pbr024959	PF00684.18	DnaJ_CXXCXGXG
Pbr024959	PF01556.17	DnaJ_C
Pbr024987	PF00795.21	CN_hydrolase
Pbr024992	PF12165.7	Alfin
Pbr024992	PF00628.28	PHD
Pbr024994	PF13962.5	PGG
Pbr024994	PF13857.5	Ank_5
Pbr024994	PF13637.5	Ank_4
Pbr024994	PF13637.5	Ank_4
Pbr024994	PF12796.6	Ank_2
Pbr024994	PF12796.6	Ank_2
Pbr024994	PF13606.5	Ank_3
Pbr024994	PF13606.5	Ank_3
Pbr024994	PF00023.29	Ank
Pbr024994	PF00023.29	Ank
Pbr025138	PF00036.31	EF-hand_1
Pbr025138	PF00036.31	EF-hand_1
Pbr025138	PF00036.31	EF-hand_1
Pbr025138	PF13499.5	EF-hand_7
Pbr025138	PF13499.5	EF-hand_7
Pbr025138	PF13405.5	EF-hand_6
Pbr025138	PF13405.5	EF-hand_6
Pbr025138	PF13833.5	EF-hand_8
Pbr025138	PF13833.5	EF-hand_8
Pbr025138	PF13202.5	EF-hand_5
Pbr025138	PF13202.5	EF-hand_5
Pbr025138	PF13202.5	EF-hand_5
Pbr025138	PF13202.5	EF-hand_5
Pbr025142	PF07939.10	DUF1685
Pbr025309	PF00294.23	PfkB
Pbr025356	PF00083.23	Sugar_tr
Pbr025356	PF07690.15	MFS_1
Pbr025367	PF00650.19	CRAL_TRIO
Pbr025367	PF03765.14	CRAL_TRIO_N
Pbr025429	PF08392.11	FAE1_CUT1_RppA
Pbr025429	PF08541.9	ACP_syn_III_C
Pbr025429	PF02797.14	Chal_sti_synt_C
Pbr025447	PF00224.20	PK
Pbr025447	PF02887.15	PK_C
Pbr025805	PF00227.25	Proteasome
Pbr025875	PF00282.18	Pyridoxal_deC
Pbr025876	PF01061.23	ABC2_membrane
Pbr025876	PF01061.23	ABC2_membrane
Pbr025876	PF00005.26	ABC_tran
Pbr025876	PF00005.26	ABC_tran
Pbr025876	PF08370.10	PDR_assoc
Pbr025876	PF14510.5	ABC_trans_N
Pbr025954	PF17257.1	DUF5323
Pbr026045	PF00069.24	Pkinase
Pbr026045	PF07714.16	Pkinase_Tyr
Pbr026219	PF07993.11	NAD_binding_4
Pbr026219	PF03015.18	Sterile
Pbr026219	PF01370.20	Epimerase
Pbr026264	PF00314.16	Thaumatin
Pbr026593	PF00133.21	tRNA-synt_1
Pbr026593	PF00133.21	tRNA-synt_1
Pbr026593	PF08264.12	Anticodon_1
Pbr026593	PF09334.10	tRNA-synt_1g
Pbr026593	PF01406.18	tRNA-synt_1e
Pbr026594	PF04669.12	Polysacc_synt_4
Pbr026595	PF00069.24	Pkinase
Pbr026595	PF07714.16	Pkinase_Tyr
Pbr026773	PF01095.18	Pectinesterase
Pbr026777	PF00285.20	Citrate_synt
Pbr026777	PF00549.18	Ligase_CoA
Pbr026788	PF00370.20	FGGY_N
Pbr026788	PF02782.15	FGGY_C
Pbr026908	PF00332.17	Glyco_hydro_17
Pbr026908	PF07983.12	X8
Pbr026945	PF00069.24	Pkinase
Pbr026945	PF07714.16	Pkinase_Tyr
Pbr026949	PF02365.14	NAM
Pbr027115	PF00179.25	UQ_con
Pbr027115	PF00627.30	UBA
Pbr027167	PF00069.24	Pkinase
Pbr027167	PF07714.16	Pkinase_Tyr
Pbr027171	PF15251.5	DUF4588
Pbr027508	PF00311.16	PEPcase
Pbr027508	PF00311.16	PEPcase
Pbr027634	PF13041.5	PPR_2
Pbr027634	PF13041.5	PPR_2
Pbr027634	PF13041.5	PPR_2
Pbr027634	PF13041.5	PPR_2
Pbr027634	PF13041.5	PPR_2
Pbr027634	PF13041.5	PPR_2
Pbr027634	PF13041.5	PPR_2
Pbr027634	PF13041.5	PPR_2
Pbr027634	PF13041.5	PPR_2
Pbr027634	PF13041.5	PPR_2
Pbr027634	PF13041.5	PPR_2
Pbr027634	PF13041.5	PPR_2
Pbr027634	PF13041.5	PPR_2
Pbr027634	PF12854.6	PPR_1
Pbr027634	PF12854.6	PPR_1
Pbr027634	PF12854.6	PPR_1
Pbr027634	PF12854.6	PPR_1
Pbr027634	PF12854.6	PPR_1
Pbr027634	PF12854.6	PPR_1
Pbr027634	PF12854.6	PPR_1
Pbr027634	PF12854.6	PPR_1
Pbr027634	PF12854.6	PPR_1
Pbr027634	PF12854.6	PPR_1
Pbr027634	PF12854.6	PPR_1
Pbr027634	PF01535.19	PPR
Pbr027634	PF01535.19	PPR
Pbr027634	PF01535.19	PPR
Pbr027634	PF01535.19	PPR
Pbr027634	PF01535.19	PPR
Pbr027634	PF01535.19	PPR
Pbr027634	PF01535.19	PPR
Pbr027634	PF01535.19	PPR
Pbr027634	PF01535.19	PPR
Pbr027634	PF01535.19	PPR
Pbr027634	PF01535.19	PPR
Pbr027634	PF01535.19	PPR
Pbr027634	PF01535.19	PPR
Pbr027634	PF01535.19	PPR
Pbr027634	PF01535.19	PPR
Pbr027634	PF01535.19	PPR
Pbr027634	PF01535.19	PPR
Pbr027634	PF13812.5	PPR_3
Pbr027634	PF13812.5	PPR_3
Pbr027634	PF13812.5	PPR_3
Pbr027634	PF13812.5	PPR_3
Pbr027634	PF13812.5	PPR_3
Pbr027634	PF13812.5	PPR_3
Pbr027634	PF13812.5	PPR_3
Pbr027634	PF13812.5	PPR_3
Pbr027634	PF13812.5	PPR_3
Pbr027634	PF13812.5	PPR_3
Pbr027634	PF13812.5	PPR_3
Pbr027634	PF13812.5	PPR_3
Pbr027634	PF17177.3	PPR_long
Pbr027634	PF17177.3	PPR_long
Pbr027634	PF17177.3	PPR_long
Pbr027634	PF17177.3	PPR_long
Pbr027739	PF13839.5	PC-Esterase
Pbr027739	PF14416.5	PMR5N
Pbr027824	PF03151.15	TPT
Pbr027907	PF00195.18	Chal_sti_synt_N
Pbr027907	PF02797.14	Chal_sti_synt_C
Pbr027907	PF08545.9	ACP_syn_III
Pbr027907	PF08392.11	FAE1_CUT1_RppA
Pbr027988	PF00249.30	Myb_DNA-binding
Pbr027988	PF13921.5	Myb_DNA-bind_6
Pbr028231	PF14237.5	DUF4339
Pbr028239	PF00139.18	Lectin_legB
Pbr028239	PF00069.24	Pkinase
Pbr028239	PF07714.16	Pkinase_Tyr
Pbr028277	PF00231.18	ATP-synt
Pbr028339	PF04564.14	U-box
Pbr028361	PF00069.24	Pkinase
Pbr028361	PF07714.16	Pkinase_Tyr
Pbr028361	PF07714.16	Pkinase_Tyr
Pbr028659	PF14144.5	DOG1
Pbr028659	PF00170.20	bZIP_1
Pbr028659	PF07716.14	bZIP_2
Pbr028950	PF00481.20	PP2C
Pbr028953	PF00614.21	PLDc
Pbr028953	PF00614.21	PLDc
Pbr028953	PF13091.5	PLDc_2
Pbr028964	PF00861.21	Ribosomal_L18p
Pbr029238	PF09741.8	DUF2045
Pbr029260	PF00642.23	zf-CCCH
Pbr029565	PF01103.22	Bac_surface_Ag
Pbr029653	PF01553.20	Acyltransferase
Pbr029692	PF00069.24	Pkinase
Pbr029692	PF07714.16	Pkinase_Tyr
Pbr029767	PF00122.19	E1-E2_ATPase
Pbr029767	PF00702.25	Hydrolase
Pbr029767	PF00690.25	Cation_ATPase_N
Pbr029921	PF01399.26	PCI
Pbr029929	PF01287.19	eIF-5a
Pbr030021	PF00454.26	PI3_PI4_kinase
Pbr030100	PF00201.17	UDPGT
Pbr030109	PF13855.5	LRR_8
Pbr030109	PF13855.5	LRR_8
Pbr030109	PF13855.5	LRR_8
Pbr030112	PF03662.13	Glyco_hydro_79n
Pbr030183	PF00352.20	TBP
Pbr030301	PF01161.19	PBP
Pbr030359	PF06813.12	Nodulin-like
Pbr030361	PF06813.12	Nodulin-like
Pbr030361	PF07690.15	MFS_1
Pbr030373	PF08417.11	PaO
Pbr030373	PF00355.25	Rieske
Pbr030497	PF00400.31	WD40
Pbr030497	PF12894.6	ANAPC4_WD40
Pbr030601	PF13855.5	LRR_8
Pbr030601	PF08263.11	LRRNT_2
Pbr030601	PF00560.32	LRR_1
Pbr030601	PF13516.5	LRR_6
Pbr030601	PF13516.5	LRR_6
Pbr030603	PF01159.18	Ribosomal_L6e
Pbr030603	PF03868.14	Ribosomal_L6e_N
Pbr030681	PF00481.20	PP2C
Pbr030780	PF00450.21	Peptidase_S10
Pbr031112	PF03656.12	Pam16
Pbr031316	PF13041.5	PPR_2
Pbr031316	PF13041.5	PPR_2
Pbr031316	PF13041.5	PPR_2
Pbr031316	PF13041.5	PPR_2
Pbr031316	PF13041.5	PPR_2
Pbr031316	PF13041.5	PPR_2
Pbr031316	PF01535.19	PPR
Pbr031316	PF01535.19	PPR
Pbr031316	PF01535.19	PPR
Pbr031316	PF01535.19	PPR
Pbr031316	PF01535.19	PPR
Pbr031316	PF01535.19	PPR
Pbr031316	PF01535.19	PPR
Pbr031316	PF13812.5	PPR_3
Pbr031316	PF13812.5	PPR_3
Pbr031316	PF13812.5	PPR_3
Pbr031316	PF13812.5	PPR_3
Pbr031316	PF13812.5	PPR_3
Pbr031316	PF12854.6	PPR_1
Pbr031316	PF12854.6	PPR_1
Pbr031316	PF12854.6	PPR_1
Pbr031316	PF17177.3	PPR_long
Pbr031322	PF00098.22	zf-CCHC
Pbr031322	PF00098.22	zf-CCHC
Pbr031322	PF14392.5	zf-CCHC_4
Pbr031322	PF14392.5	zf-CCHC_4
Pbr031322	PF14392.5	zf-CCHC_4
Pbr031322	PF14392.5	zf-CCHC_4
Pbr031322	PF14392.5	zf-CCHC_4
Pbr031407	PF00400.31	WD40
Pbr031407	PF00400.31	WD40
Pbr031407	PF13923.5	zf-C3HC4_2
Pbr031407	PF13920.5	zf-C3HC4_3
Pbr031407	PF00097.24	zf-C3HC4
Pbr031480	PF03367.12	zf-ZPR1
Pbr031480	PF03367.12	zf-ZPR1
Pbr031519	PF06203.13	CCT
Pbr031863	PF00854.20	PTR2
Pbr031863	PF07690.15	MFS_1
Pbr031892	PF00069.24	Pkinase
Pbr031892	PF00036.31	EF-hand_1
Pbr031892	PF00036.31	EF-hand_1
Pbr031892	PF00036.31	EF-hand_1
Pbr031892	PF07714.16	Pkinase_Tyr
Pbr031892	PF13499.5	EF-hand_7
Pbr031892	PF13499.5	EF-hand_7
Pbr031892	PF13405.5	EF-hand_6
Pbr031892	PF13833.5	EF-hand_8
Pbr031892	PF13833.5	EF-hand_8
Pbr031892	PF13833.5	EF-hand_8
Pbr031892	PF13202.5	EF-hand_5
Pbr031892	PF13202.5	EF-hand_5
Pbr031892	PF13202.5	EF-hand_5
Pbr031892	PF13202.5	EF-hand_5
Pbr032126	PF04142.14	Nuc_sug_transp
Pbr032126	PF08449.10	UAA
Pbr032131	PF00288.25	GHMP_kinases_N
Pbr032131	PF08544.12	GHMP_kinases_C
Pbr032383	PF03469.13	XH
Pbr032383	PF03468.13	XS
Pbr032383	PF03470.13	zf-XS
Pbr032532	PF02704.13	GASA
Pbr032562	PF16135.4	Jas
Pbr032562	PF16135.4	Jas
Pbr032562	PF00628.28	PHD
Pbr032579	PF07722.12	Peptidase_C26
Pbr032579	PF00117.27	GATase
Pbr032592	PF03492.14	Methyltransf_7
Pbr032602	PF00101.19	RuBisCO_small
Pbr032602	PF12338.7	RbcS
Pbr032609	PF06424.11	PRP1_N
Pbr032609	PF13181.5	TPR_8
Pbr032610	PF00083.23	Sugar_tr
Pbr032610	PF07690.15	MFS_1
Pbr032614	PF05147.12	LANC_like
Pbr032615	PF03878.14	YIF1
Pbr032769	PF00400.31	WD40
Pbr032769	PF00400.31	WD40
Pbr032769	PF00400.31	WD40
Pbr032769	PF00642.23	zf-CCCH
Pbr032772	PF08240.11	ADH_N
Pbr032772	PF00107.25	ADH_zinc_N
Pbr032772	PF16912.4	Glu_dehyd_C
Pbr032772	PF13602.5	ADH_zinc_N_2
Pbr032817	PF01189.16	Methyltr_RsmB-F
Pbr032817	PF17125.4	Methyltr_RsmF_N
Pbr033057	PF09334.10	tRNA-synt_1g
Pbr033061	PF02724.13	CDC45
Pbr033090	PF04935.11	SURF6
Pbr033090	PF15459.5	RRP14
Pbr033124	PF03767.13	Acid_phosphat_B
Pbr033124	PF03767.13	Acid_phosphat_B
Pbr033170	PF00069.24	Pkinase
Pbr033170	PF07714.16	Pkinase_Tyr
Pbr033170	PF07714.16	Pkinase_Tyr
Pbr033170	PF00433.23	Pkinase_C
Pbr033489	PF00160.20	Pro_isomerase
Pbr033574	PF00501.27	AMP-binding
Pbr033574	PF13193.5	AMP-binding_C
Pbr033598	PF00270.28	DEAD
Pbr033598	PF00271.30	Helicase_C
Pbr033598	PF04851.14	ResIII
Pbr033615	PF01535.19	PPR
Pbr033615	PF01535.19	PPR
Pbr033615	PF01535.19	PPR
Pbr033615	PF01535.19	PPR
Pbr033615	PF01535.19	PPR
Pbr033615	PF01535.19	PPR
Pbr033615	PF01535.19	PPR
Pbr033615	PF01535.19	PPR
Pbr033615	PF01535.19	PPR
Pbr033615	PF01535.19	PPR
Pbr033615	PF01535.19	PPR
Pbr033615	PF01535.19	PPR
Pbr033615	PF01535.19	PPR
Pbr033615	PF01535.19	PPR
Pbr033615	PF13041.5	PPR_2
Pbr033615	PF13041.5	PPR_2
Pbr033615	PF13041.5	PPR_2
Pbr033615	PF14432.5	DYW_deaminase
Pbr033615	PF13812.5	PPR_3
Pbr033659	PF00400.31	WD40
Pbr033659	PF00400.31	WD40
Pbr033807	PF10539.8	Dev_Cell_Death
Pbr033924	PF02701.14	zf-Dof
Pbr033943	PF00069.24	Pkinase
Pbr033943	PF07714.16	Pkinase_Tyr
Pbr033986	PF00230.19	MIP
Pbr034044	PF00677.16	Lum_binding
Pbr034044	PF00677.16	Lum_binding
Pbr034203	PF17144.3	Ribosomal_L5e
Pbr034203	PF14204.5	Ribosomal_L18_c
Pbr035064	PF16363.4	GDP_Man_Dehyd
Pbr035064	PF01370.20	Epimerase
Pbr035064	PF01073.18	3Beta_HSD
Pbr035064	PF02719.14	Polysacc_synt_2
Pbr035064	PF04321.16	RmlD_sub_bind
Pbr035065	PF01031.19	Dynamin_M
Pbr035065	PF00350.22	Dynamin_N
Pbr035065	PF02212.17	GED
Pbr035075	PF00004.28	AAA
Pbr035075	PF01434.17	Peptidase_M41
Pbr035075	PF07728.13	AAA_5
Pbr035075	PF05496.11	RuvB_N
Pbr035229	PF00544.18	Pec_lyase_C
Pbr035229	PF04431.12	Pec_lyase_N
Pbr035368	PF05645.12	RNA_pol_Rpc82
Pbr035368	PF08221.10	HTH_9
Pbr035501	PF01192.21	RNA_pol_Rpb6
Pbr035575	PF03101.14	FAR1
Pbr035599	PF14368.5	LTP_2
Pbr035599	PF00234.21	Tryp_alpha_amyl
Pbr035822	PF01545.20	Cation_efflux
Pbr035868	PF09752.8	DUF2048
Pbr035868	PF09752.8	DUF2048
Pbr035868	PF09752.8	DUF2048
[truncated: 10,239 more rows]
